# Supplementary material for: Knockdown of miR393 Promotes the Growth and Biomass Production in Poplar
Source: Front Plant Sci. 2021 Jul 14;12:714907. doi: 10.3389/fpls.2021.714907 (PMC8317616; doi:10.3389/fpls.2021.714907)
Supplement: Supplementary file 2 [file Table_1.XLSX]

## Sheet: Table S1.
Supplemental table 1. The primers were used for qRT-PCR
No	Gene name	Gene ID	Forward primer sequence (5′–3′)	Reverse primer sequence (5′–3′)
1	miR393	miR393	GCTCCAAAGGGATCGCATTG	AACGAGACGACGACAGACTTT
2	FBL1	Potri.014G134800	CACCATGTGTTGTCTGGGTG	TTCTGACCCAGCAGCTTACA
3	FBL2	Potri.002G207800	AACGACAAAGACAGGAACGC	AGCTCCACCGATCTTAGCTC
4	FBL3	Potri.001G323100	TGGTTGCAAGAAACTTCGCA	GAGCCTTGGCATCTTCTTCG
5	FBL4	Potri.017G061600	TTGTAGGTTTCTTAGGGAGCTGGAC	CATTGACCTCACCTTTGAGACATG
6	FBL5	Potri.004G033900	ACTTTTGCCGGCAGATGACT	AGTGCAAGTCCTCACCACAG
7	FBL6	Potri.011G042400	AGTGCATGCTGGAAGGTTGT	ACCCGACAGCCATTCATTGT
8	FBL7	Potri.005G159300	CATGAAGATAATGTGGACGTGGATG	TCACCATGACTTTCTTGCGGGCTA
9	FBL8	Potri.002G102700	GAGAGGCTGGTGACTAGGTC	TTCACCTTGAGCCACATCCT
10	ABP19a	Potri.001G169000	GGATTCATCTCCAGCTTGGCGAAC	TCACTGAAGCTAACAACAGCGACT
11	SAUR78	Potri.003G071000	CTCAAGTCTGCCATAAAGAGGTTGC	AAGTTCCTTTGAAATCTTGCCATCG
12	GH3.6	Potri.011G129700	ATGGCCTACTTTGAGTTCTTACCTG	TGACATCCACAAGATCAACCAGT
13	CYCD1;1	Potri.009G086700	CCTTCAAGTACTCGAACCCGGAT	TCCAATTGAGATAGGCCATGACTCG
14	CYCP4;1	Potri.014G050400	AATTCTCTCAATGTTCATCGGTTGC	GTTCATCTCAATCGTGCTTATCCCT
15	CKX5	Potri.002G030500	AAACCCTTATAGCCAGAAATTCGAT	CCCGATGGAGCTAATCTTAACAGG
16	EXPL2	Potri.009G141400	AAGAATCAGAATTTGGCTGTTCGAG	ATTTGAAGAACCAACCTTAGCAACG
17	EXPA10	Potri.013G060800	CTCGTTACAAAGCAGGAATAGTCCC	GGACAAGGTTGAAGTATGAATGACCA
18	XTH2	Potri.002G236200	ATTCTATCTCTGGTTTGACCCCACA	AAAGGAACTCCAATTGATTCGGCAT
19	XTH8	Potri.004G021000	ACCATCAGATAGTGTTTTTCGTGGA	ATAGGTACATGGGCTTCTCATTGGG
20	XTH9	Potri.019G125000	ATTTTGAGTTTCTTGGCAACACCAC	AGAATGGAAATCCTTGGTAGGGTCA
21	IRX7	Potri.009G006500	CAAACAGTCTTGATATACGGACGTT	TGAAATTGCAGGACACGTAAACAGG
22	CSLG3	Potri.003G142300	ATCTATTTTGTCATTGGCACATCGAG	ATCCATATCTGAATCCGATCTTAGAGC
23	CSLE1	Potri.006G004300	CTTCTAGGATAAGCAACAGTCCGAT	AAGCATAGTGCATCTCTTACCGAGT
24	CCR1	Potri.002G004500	GGTCTGACTTCGAGTTTTGTAAGGC	AGATGGTCACAATTTTGAGCTCGTT
25	CCRL6	Potri.013G079500	ATGCAACGAAGATGCTGTTAAGCTC	ACTGTCAAAGTCCACCATTAGCTTG
26	BEAT	Potri.005G028500	TCTCGGCACTTATATGGAAAGCTCT	ACATTGATTATCTAGCGGGACACCA
27	PER73	Potri.007G053400	GATCGACCCTACACTCAACCGAAC	TTGATGGCTATTCTGGAGTCAACG
28	PP2A-2	Potri.015G068300	ACAGTTCAACCACACTAATGGGCTC	TTTGGCGCACTGAACACTGTAACCAC
29	UBQ	Potri.001G418500	GTTGATTTTTGCTGGGAAGC	GATCTTGGCCTTCACGTTGT

## Sheet: Table S2.
Supplemental table 2. The differentially expressed genes in the three STTM393 lines compared with the control
#ID	84K-1_FPKM	84K-2_FPKM	84K-3_FPKM	S393-2-1_FPKM	S393-2-2_FPKM	S393-2-3_FPKM	S393-8-1_FPKM	S393-8-2_FPKM	S393-8-3_FPKM	S393-16-1_FPKM	S393-16-2_FPKM	S393-16-3_FPKM	DESeq2_FDR	DESeq2_log2FC	DESeq2_(FDR_0.05_FC_1.5)_regulated	COG_class	COG_class_annotation	GO_annotation	KEGG_annotation	KEGG_pathway_annotation	KOG_class	KOG_class_annotation	Pfam_annotation	Swiss_Prot_annotation	eggNOG_class	eggNOG_class_annotation	NR_annotation	gene--name
Potri.001G222700.4	7.31825	16.3753	2.49766	0	0	0	0	0	0	0	0	0	4.68951e-32	-2.60896	down	--	--	Cellular Component: cytoplasm (GO:0005737);;	K12176|4.6e-247|pop:18094947|K12176 COP9 signalosome complex subunit 2 | (RefSeq) COP9 signalosome complex subunit 2 isoform X1	--	[OT]	Posttranslational modification, protein turnover, chaperones;; Signal transduction mechanisms	PCI domain	COP9 signalosome complex subunit 2 OS=Arabidopsis thaliana OX=3702 GN=CSN2 PE=1 SV=1	--	--	PREDICTED: COP9 signalosome complex subunit 2 isoform X2 [Populus euphratica]	CSN2
Potri.009G034600.1	3.49408	4.20661	3.64462	0.287779	0.532302	0.616637	0.727853	0.31266	0.561038	0.620146	0.482256	0.531358	6.274e-24	-2.13289	down	[P]	Inorganic ion transport and metabolism	Cellular Component: integral component of membrane (GO:0016021);; Molecular Function: metal ion transmembrane transporter activity (GO:0046873);;	K14709|1.0e-158|pop:7481522|K14709 solute carrier family 39 (zinc transporter), member 1/2/3 | (RefSeq) zinc transporter 1	--	[P]	Inorganic ion transport and metabolism	ZIP Zinc transporter	Zinc transporter 1 OS=Oryza sativa subsp. japonica OX=39947 GN=ZIP1 PE=1 SV=1	P	Inorganic ion transport and metabolism	zinc transporter 1-like [Populus alba]	ZIP1
Potri.019G024600.1	47.7705	34.1452	38.774	12.1914	6.46693	6.20588	3.64789	6.0585	5.3844	9.7124	6.55306	4.86651	3.66685e-17	-1.87056	down	[IR]	Lipid transport and metabolism;; General function prediction only	Molecular Function: hydrolase activity, acting on ester bonds (GO:0016788);;	K00679|2.5e-49|cic:CICLE_v10027727mg|K00679 phospholipid:diacylglycerol acyltransferase [EC:2.3.1.158] | (RefSeq) hypothetical protein	Glycerolipid metabolism (ko00561)	--	--	GDSL-like Lipase/Acylhydrolase	GDSL esterase/lipase At5g33370 OS=Arabidopsis thaliana OX=3702 GN=At5g33370 PE=2 SV=1	I	Lipid transport and metabolism	GDSL esterase/lipase At5g33370-like [Populus alba]
Potri.006G137700.1	9.66415	13.2539	11.9465	2.22083	2.24516	3.38864	1.77596	2.54893	3.57074	2.44584	2.95855	3.52316	4.71273e-19	-1.71379	down	--	--	Cellular Component: integral component of membrane (GO:0016021);;	--	--	--	--	--	--	--	--	uncharacterized protein LOC118048379 [Populus alba]
Potri.013G144200.1	113.237	84.1776	109.194	41.2342	33.3855	23.4615	19.344	21.7507	29.2131	34.5313	26.8805	26.3877	6.6802e-16	-1.53596	down	--	--	--	--	--	--	--	--	--	--	--	putative cell wall protein [Populus alba]
Potri.003G034600.1	57.8807	83.6556	62.2198	16.4888	14.2586	17.3623	18.1976	20.2415	22.4582	26.4783	21.1803	29.8531	5.29032e-15	-1.45547	down	--	--	Molecular Function: phosphatase activity (GO:0016791);; Molecular Function: metal ion binding (GO:0046872);;	K13248|2.4e-156|pop:18096733|K13248 pyridoxal phosphate phosphatase PHOSPHO2 [EC:3.1.3.74] | (RefSeq) inorganic pyrophosphatase 2	Vitamin B6 metabolism (ko00750)	[R]	General function prediction only	Putative Phosphatase	Inorganic pyrophosphatase 2 OS=Arabidopsis thaliana OX=3702 GN=At1g17710 PE=2 SV=1	S	Function unknown	inorganic pyrophosphatase 1-like [Populus alba]
Potri.008G159000.2	2.34014	1.94142	1.99	0.803106	0.34635	0.174236	0.158904	0.659904	0.268794	0.347477	0.299521	0.32623	8.64611e-08	-1.37138	down	[P]	Inorganic ion transport and metabolism	Biological Process: sulfate assimilation (GO:0000103);; Molecular Function: sulfate adenylyltransferase (ATP) activity (GO:0004781);;	K13811|2.9e-241|pop:7473435|K13811 3'-phosphoadenosine 5'-phosphosulfate synthase [EC:2.7.7.4 2.7.1.25] | (RefSeq) ATP sulfurylase 1, chloroplastic	Purine metabolism (ko00230);; Monobactam biosynthesis (ko00261);; Selenocompound metabolism (ko00450);; Sulfur metabolism (ko00920)	[P]	Inorganic ion transport and metabolism	ATP-sulfurylase	ATP sulfurylase 1, chloroplastic OS=Arabidopsis thaliana OX=3702 GN=APS1 PE=1 SV=1	P	Inorganic ion transport and metabolism	ATP sulfurylase 1, chloroplastic-like [Populus alba]	APS1
Potri.012G042200.1	162.928	164.446	165.335	49.5944	58.4678	53.254	54.9281	61.9648	75.3187	53.1638	52.6794	81.3754	1.12697e-23	-1.36123	down	[T]	Signal transduction mechanisms	Molecular Function: acid phosphatase activity (GO:0003993);; Molecular Function: ferrous iron binding (GO:0008198);; Molecular Function: ferric iron binding (GO:0008199);;	K14379|3.8e-185|pop:7485178|K14379 tartrate-resistant acid phosphatase type 5 [EC:3.1.3.2] | (RefSeq) purple acid phosphatase 17	Riboflavin metabolism (ko00740)	[O]	Posttranslational modification, protein turnover, chaperones	Calcineurin-like phosphoesterase	Purple acid phosphatase 17 OS=Arabidopsis thaliana OX=3702 GN=PAP17 PE=2 SV=1	O	Posttranslational modification, protein turnover, chaperones	purple acid phosphatase 17 [Populus trichocarpa]	PAP17
Potri.001G325200.1	56.9242	72.9916	53.6807	9.21357	13.8868	14.9307	15.1013	23.1315	14.0564	19.1029	19.2347	30.8656	2.12531e-09	-1.35074	down	[I]	Lipid transport and metabolism	Biological Process: lipid metabolic process (GO:0006629);; Molecular Function: phosphoric diester hydrolase activity (GO:0008081);;	K18696|1.0e-210|pop:7495809|K18696 glycerophosphodiester phosphodiesterase [EC:3.1.4.46] | (RefSeq) glycerophosphodiester phosphodiesterase GDPD1, chloroplastic	Glycerophospholipid metabolism (ko00564)	[R]	General function prediction only	Glycerophosphoryl diester phosphodiesterase family	Glycerophosphodiester phosphodiesterase GDPD1, chloroplastic OS=Arabidopsis thaliana OX=3702 GN=GDPD1 PE=1 SV=1	C	Energy production and conversion	glycerophosphodiester phosphodiesterase GDPD1, chloroplastic-like [Populus alba]	GDPD1
Potri.006G018400.1	5.46566	7.37053	4.95819	1.71711	2.19324	1.32549	0.727045	0.967978	1.51644	1.95352	1.43603	1.80565	2.89608e-08	-1.34328	down	--	--	Biological Process: metal ion transport (GO:0030001);; Molecular Function: metal ion binding (GO:0046872);;	--	--	--	--	--	--	S	Function unknown	protein PYRICULARIA ORYZAE RESISTANCE 21-like [Populus alba]
Potri.006G069500.1	70.7046	95.2884	63.3105	19.9963	20.5511	22.9134	22.4683	27.5681	20.8425	26.0567	28.1493	42.2579	1.28048e-11	-1.31968	down	--	--	Biological Process: cellular response to phosphate starvation (GO:0016036);;	K24195|2.2e-06|smo:SELMODRAFT_450458|K24195 xenotropic and polytropic retrovirus receptor 1 | (RefSeq) hypothetical protein	--	[P]	Inorganic ion transport and metabolism	SPX domain	SPX domain-containing protein 2 OS=Arabidopsis thaliana OX=3702 GN=SPX2 PE=2 SV=1	P	Inorganic ion transport and metabolism	SPX domain-containing protein 1-like [Populus alba]	SPX2
Potri.013G012300.2	5.74661	7.75923	5.50686	1.71151	1.82786	1.52117	1.81078	2.01594	2.28612	1.64136	2.60776	3.43861	6.01941e-10	-1.28962	down	[I]	Lipid transport and metabolism	Molecular Function: phospholipase D activity (GO:0004630);; Biological Process: phosphatidic acid biosynthetic process (GO:0006654);; Biological Process: lipid catabolic process (GO:0016042);; Biological Process: inositol lipid-mediated signaling (GO:0048017);; Molecular Function: N-acylphosphatidylethanolamine-specific phospholipase D activity (GO:0070290);;	K01115|0.0e+00|pop:7478921|K01115 phospholipase D1/2 [EC:3.1.4.4] | (RefSeq) phospholipase D zeta 1	Glycerophospholipid metabolism (ko00564);; Ether lipid metabolism (ko00565);; Endocytosis (ko04144)	[I]	Lipid transport and metabolism	Phospholipase D Active site motif	Phospholipase D zeta 1 OS=Arabidopsis thaliana OX=3702 GN=PLDZETA1 PE=1 SV=1	I	Lipid transport and metabolism	phospholipase D zeta 1-like isoform X1 [Populus alba]	PLDZETA1
Potri.016G099900.1	2.16694	1.99667	3.03477	0.863585	0.232209	0.369734	0.469003	0.531924	0.412617	0.758041	0.735859	0.739073	3.91647e-07	-1.28815	down	--	--	Molecular Function: transcription factor activity, sequence-specific DNA binding (GO:0003700);; Cellular Component: nucleus (GO:0005634);; Molecular Function: sequence-specific DNA binding (GO:0043565);;	K08956|4.3e-50|gra:105797721|K08956 AFG3 family protein [EC:3.4.24.-] | (RefSeq) ATP-dependent zinc metalloprotease FTSH 10, mitochondrial	--	--	--	WRKY DNA -binding domain	Probable WRKY transcription factor 49 OS=Arabidopsis thaliana OX=3702 GN=WRKY49 PE=1 SV=1	K	Transcription	probable WRKY transcription factor 49 [Populus alba]	WRKY49
Potri.018G131500.1	89.4847	118.939	88.3949	29.0558	30.0761	29.3915	31.7537	38.1216	33.8723	40.2462	40.8983	52.8211	3.98843e-14	-1.28631	down	--	--	Biological Process: cellular response to phosphate starvation (GO:0016036);;	K24195|1.1e-06|smo:SELMODRAFT_450458|K24195 xenotropic and polytropic retrovirus receptor 1 | (RefSeq) hypothetical protein	--	[P]	Inorganic ion transport and metabolism	SPX domain	SPX domain-containing protein 2 OS=Arabidopsis thaliana OX=3702 GN=SPX2 PE=2 SV=1	P	Inorganic ion transport and metabolism	SPX domain-containing protein 1-like [Populus alba]	SPX2
Potri.005G228700.1	2.88334	2.74343	3.31401	0.569119	0.8702	0.482116	0.676779	0.964951	0.668505	0.824513	0.690355	1.58312	2.27272e-07	-1.27174	down	[R]	General function prediction only	Molecular Function: molecular_function (GO:0003674);; Molecular Function: catalytic activity (GO:0003824);; Cellular Component: cellular_component (GO:0005575);; Cellular Component: cell (GO:0005623);; Cellular Component: plasma membrane (GO:0005886);; Biological Process: cellular aromatic compound metabolic process (GO:0006725);; Biological Process: response to stress (GO:0006950);; Biological P…	K23050|6.6e-160|pop:7479737|K23050 phenylcoumaran benzylic ether reductase [EC:1.3.1.-] | (RefSeq) isoflavone reductase-like protein	--	--	--	NmrA-like family	Phenylcoumaran benzylic ether reductase Betv6 OS=Betula pendula OX=3505 GN=BETV6 PE=1 SV=1	S	Function unknown	phenylcoumaran benzylic ether reductase Betv6-like [Populus alba]	BETV6
Potri.006G018700.1	2.80725	7.17047	3.38315	1.17382	1.19785	1.22948	0.477261	1.21883	1.14112	0.557074	0.754316	1.29819	9.96142e-07	-1.26618	down	--	--	Biological Process: metal ion transport (GO:0030001);; Molecular Function: metal ion binding (GO:0046872);;	--	--	--	--	--	--	--	--	hypothetical protein POPTR_006G018700 [Populus trichocarpa]
Potri.015G031400.1	106.451	135.225	100.715	33.2216	34.2845	39.3576	36.8181	47.4817	42.9238	42.7216	42.2547	66.2299	3.58521e-13	-1.25381	down	[T]	Signal transduction mechanisms	Molecular Function: acid phosphatase activity (GO:0003993);; Molecular Function: ferrous iron binding (GO:0008198);; Molecular Function: ferric iron binding (GO:0008199);;	K14379|6.1e-191|pop:18105599|K14379 tartrate-resistant acid phosphatase type 5 [EC:3.1.3.2] | (RefSeq) purple acid phosphatase 17	Riboflavin metabolism (ko00740)	[O]	Posttranslational modification, protein turnover, chaperones	Calcineurin-like phosphoesterase	Purple acid phosphatase 17 OS=Arabidopsis thaliana OX=3702 GN=PAP17 PE=2 SV=1	O	Posttranslational modification, protein turnover, chaperones	purple acid phosphatase 17-like [Populus alba]	PAP17
Potri.006G243700.1	85.6505	64.0647	64.6909	24.1338	24.1844	20.1104	25.9804	29.4295	32.6186	36.3002	31.0269	29.0635	2.23484e-15	-1.23145	down	--	--	Cellular Component: cellular_component (GO:0005575);; Cellular Component: intracellular (GO:0005622);; Cellular Component: cell (GO:0005623);; Cellular Component: cytoplasm (GO:0005737);; Cellular Component: endosome (GO:0005768);; Cellular Component: Golgi apparatus (GO:0005794);; Cellular Component: trans-Golgi network (GO:0005802);; Biological Process: response to stress (GO:0006950);; Biologi…	K12472|9.6e-34|cqi:110701739|K12472 epidermal growth factor receptor substrate 15 | (RefSeq) GATA zinc finger domain-containing protein 14-like	Endocytosis (ko04144)	--	--	BURP domain	BURP domain protein RD22 OS=Arabidopsis thaliana OX=3702 GN=RD22 PE=2 SV=1	S	Function unknown	BURP domain protein RD22-like isoform X2 [Populus trichocarpa]	RD22
Potri.014G066300.1	6.59493	5.45987	7.18646	2.48238	1.53297	1.05968	1.95354	1.63003	2.60927	2.97172	0.984955	1.33567	7.15212e-07	-1.22869	down	--	--	Cellular Component: extracellular region (GO:0005576);; Biological Process: sexual reproduction (GO:0019953);;	K20628|2.1e-80|pvu:PHAVU_007G235300g|K20628 expansin | (RefSeq) hypothetical protein	--	--	--	Expansin C-terminal domain	Putative expansin-B2 OS=Arabidopsis thaliana OX=3702 GN=EXPB2 PE=3 SV=2	S	Function unknown	putative expansin-B2 [Populus alba]	EXPB2
Potri.019G000600.1	2.26149	2.30341	1.47803	0.579445	0.788365	0.697266	0.585653	0.749587	0.62786	0.776525	0.625828	0.867186	4.70808e-09	-1.22376	down	--	--	Molecular Function: magnesium ion binding (GO:0000287);; Molecular Function: terpene synthase activity (GO:0010333);;	K18108|6.6e-146|vvi:100232956|K18108 (-)-alpha-terpineol synthase [EC:4.2.3.111] | (RefSeq) (-)-a-terpineol synthase	Monoterpenoid biosynthesis (ko00902)	--	--	Terpene synthase, N-terminal domain	(-)-alpha-terpineol synthase OS=Vitis vinifera OX=29760 PE=1 SV=1	S	Function unknown	gamma-terpinene synthase, chloroplastic [Populus trichocarpa]	TPS-CIN
Potri.004G043500.1	3.32265	4.15966	3.44555	1.142	1.27218	1.03127	1.30309	1.23157	1.29432	1.88361	1.47416	1.80714	3.89242e-11	-1.20964	down	--	--	Molecular Function: molecular_function (GO:0003674);; Molecular Function: catalytic activity (GO:0003824);; Molecular Function: ubiquitin-protein transferase activity (GO:0004842);; Molecular Function: binding (GO:0005488);; Molecular Function: protein binding (GO:0005515);; Cellular Component: cellular_component (GO:0005575);; Cellular Component: intracellular (GO:0005622);; Cellular Component: …	K10581|0.0e+00|pop:7456794|K10581 ubiquitin-conjugating enzyme E2 O [EC:2.3.2.24] | (RefSeq) probable ubiquitin-conjugating enzyme E2 24	Ubiquitin mediated proteolysis (ko04120)	[O]	Posttranslational modification, protein turnover, chaperones	Ubiquitin-conjugating enzyme	Probable ubiquitin-conjugating enzyme E2 24 OS=Arabidopsis thaliana OX=3702 GN=UBC24 PE=1 SV=1	O	Posttranslational modification, protein turnover, chaperones	probable ubiquitin-conjugating enzyme E2 24 [Populus alba]	UBC24
Potri.011G076500.1	6.31504	6.10855	8.20855	3.0749	2.58371	0.882569	1.7971	3.03408	2.5914	1.80005	1.34798	1.55991	1.9107e-06	-1.18622	down	[IR]	Lipid transport and metabolism;; General function prediction only	Molecular Function: hydrolase activity, acting on ester bonds (GO:0016788);;	K00679|2.4e-52|cic:CICLE_v10027727mg|K00679 phospholipid:diacylglycerol acyltransferase [EC:2.3.1.158] | (RefSeq) hypothetical protein	Glycerolipid metabolism (ko00561)	--	--	GDSL-like Lipase/Acylhydrolase	GDSL esterase/lipase At1g29670 OS=Arabidopsis thaliana OX=3702 GN=At1g29670 PE=2 SV=1	L	Replication, recombination and repair	GDSL esterase/lipase At1g29670-like [Populus alba]
Potri.004G146100.1	5.86244	7.31329	5.46435	1.87454	1.23609	2.28378	2.09912	2.3879	0.854193	2.96488	2.33555	1.97536	1.1583e-06	-1.17562	down	[Q]	Secondary metabolites biosynthesis, transport and catabolism	Molecular Function: oxidoreductase activity (GO:0016491);; Molecular Function: metal ion binding (GO:0046872);;	K24028|1.9e-49|aof:109828012|K24028 salicylic acid 3-hydroxylase [EC:1.14.11.-] | (RefSeq) protein DMR6-LIKE OXYGENASE 2-like	--	[QR]	Secondary metabolites biosynthesis, transport and catabolism;; General function prediction only	non-haem dioxygenase in morphine synthesis N-terminal	Protein DMR6-LIKE OXYGENASE 2 OS=Arabidopsis thaliana OX=3702 GN=DLO2 PE=2 SV=1	Q	Secondary metabolites biosynthesis, transport and catabolism	protein DMR6-LIKE OXYGENASE 2-like [Populus alba]	DLO2
Potri.007G036300.1	7.7264	7.02768	7.8798	2.19572	1.85495	1.79051	1.82204	2.33914	3.50434	2.5492	0.793162	3.56281	3.20413e-06	-1.17325	down	[IR]	Lipid transport and metabolism;; General function prediction only	Molecular Function: hydrolase activity, acting on ester bonds (GO:0016788);;	K00679|3.0e-50|cic:CICLE_v10027727mg|K00679 phospholipid:diacylglycerol acyltransferase [EC:2.3.1.158] | (RefSeq) hypothetical protein	Glycerolipid metabolism (ko00561)	--	--	GDSL-like Lipase/Acylhydrolase	GDSL esterase/lipase At2g23540 OS=Arabidopsis thaliana OX=3702 GN=At2g23540 PE=2 SV=1	S	Function unknown	GDSL esterase/lipase At2g23540 isoform X2 [Populus alba]
Potri.015G099600.1	2.02105	2.31077	3.25593	1.17775	0.909443	0.822053	0.643699	0.605613	1.13946	0.712529	0.719461	1.0551	3.65665e-07	-1.17023	down	[I]	Lipid transport and metabolism	Molecular Function: ACP phosphopantetheine attachment site binding involved in fatty acid biosynthetic process (GO:0000036);; Cellular Component: chloroplast (GO:0009507);; Molecular Function: acyl-[acyl-carrier-protein] hydrolase activity (GO:0016297);;	K10781|3.5e-222|pop:7463140|K10781 fatty acyl-ACP thioesterase B [EC:3.1.2.14 3.1.2.21] | (RefSeq) palmitoyl-acyl carrier protein thioesterase, chloroplastic	Fatty acid biosynthesis (ko00061);; Fatty acid metabolism (ko01212)	--	--	Acyl-ACP thioesterase	Palmitoyl-acyl carrier protein thioesterase, chloroplastic OS=Arabidopsis thaliana OX=3702 GN=FATB PE=1 SV=1	I	Lipid transport and metabolism	palmitoyl-acyl carrier protein thioesterase, chloroplastic-like [Populus alba]	FATB
Potri.015G087400.1	1.76767	2.8501	2.81062	0.433731	0.360834	0.770179	0.854111	0.545014	1.08186	0.494056	0.418369	1.11327	9.17274e-06	-1.15686	down	[O]	Posttranslational modification, protein turnover, chaperones	Molecular Function: cysteine-type peptidase activity (GO:0008234);;	K16292|4.0e-204|pop:7463075|K16292 KDEL-tailed cysteine endopeptidase [EC:3.4.22.-] | (RefSeq) vignain	--	[O]	Posttranslational modification, protein turnover, chaperones	Papain family cysteine protease	Vignain OS=Ricinus communis OX=3988 GN=CYSEP PE=1 SV=1	O	Posttranslational modification, protein turnover, chaperones	vignain-like [Populus alba]	CYSEP
newGene_2327	3.05006	4.73332	2.06473	0.843746	1.05401	1.12002	1.12241	1.46663	0.994581	0.926623	1.20838	1.27921	6.18841e-08	-1.15227	down	--	--	Molecular Function: nucleic acid binding (GO:0003676);; Molecular Function: zinc ion binding (GO:0008270);; Biological Process: DNA integration (GO:0015074);;	--	--	--	--	--	--	--	--	hypothetical protein F0562_032527 [Nyssa sinensis]
Potri.009G118100.1	94.9935	98.4808	80.5397	27.578	28.9546	40.5873	36.5048	46.9124	32.5611	39.8935	48.1091	42.7734	1.17693e-12	-1.145	down	[R]	General function prediction only	Molecular Function: molecular_function (GO:0003674);; Molecular Function: catalytic activity (GO:0003824);; Biological Process: cellular aromatic compound metabolic process (GO:0006725);; Biological Process: biological_process (GO:0008150);; Biological Process: metabolic process (GO:0008152);; Biological Process: biosynthetic process (GO:0009058);; Biological Process: phenylpropanoid metabolic pr…	K23050|3.3e-167|pop:7464022|K23050 phenylcoumaran benzylic ether reductase [EC:1.3.1.-] | (RefSeq) isoflavone reductase homolog PCBER	--	--	--	NmrA-like family	Phenylcoumaran benzylic ether reductase POP1 OS=Populus trichocarpa OX=3694 GN=PCBER PE=1 SV=1	S	Function unknown	phenylcoumaran benzylic ether reductase POP1 [Populus alba]	PCBER
Potri.T021900.1	6.62821	6.29889	6.53438	2.89441	2.55826	2.1921	2.55388	3.05222	4.04776	2.73868	2.30511	2.61781	2.47265e-14	-1.13901	down	[M]	Cell wall/membrane/envelope biogenesis	Molecular Function: protein serine/threonine kinase activity (GO:0004674);; Molecular Function: ATP binding (GO:0005524);; Cellular Component: plasma membrane (GO:0005886);; Biological Process: protein phosphorylation (GO:0006468);; Cellular Component: integral component of membrane (GO:0016021);; Biological Process: recognition of pollen (GO:0048544);;	K24104|1.1e-76|thj:104799061|K24104 GPN-loop GTPase | (RefSeq) LOW QUALITY PROTEIN: uncharacterized protein LOC104799061	--	--	--	Protein tyrosine and serine/threonine kinase	G-type lectin S-receptor-like serine/threonine-protein kinase At4g27290 OS=Arabidopsis thaliana OX=3702 GN=At4g27290 PE=3 SV=4	T	Signal transduction mechanisms	G-type lectin S-receptor-like serine/threonine-protein kinase At4g27290 [Populus alba]
Potri.006G018500.1	4.76144	6.74618	3.41791	1.46963	1.9994	0.896336	0.548234	0.390806	1.35583	1.45691	1.45946	1.22298	2.84793e-05	-1.11848	down	--	--	Biological Process: metal ion transport (GO:0030001);; Molecular Function: metal ion binding (GO:0046872);;	--	--	--	--	Heavy-metal-associated domain	--	--	--	uncharacterized protein LOC18099762 isoform X1 [Populus trichocarpa]
Potri.014G041000.1	1.36727	1.17904	1.47525	0.107658	0.252706	0.162578	0.644753	0.109992	0.069515	0.301894	0.20206	0.125451	1.88147e-05	-1.11369	down	--	--	Molecular Function: calcium channel activity (GO:0005262);; Cellular Component: mitochondrial inner membrane (GO:0005743);; Molecular Function: uniporter activity (GO:0015292);; Cellular Component: integral component of membrane (GO:0016021);; Biological Process: mitochondrial calcium ion homeostasis (GO:0051560);;	K20858|7.6e-176|pop:18105002|K20858 calcium uniporter protein, mitochondrial | (RefSeq) calcium uniporter protein 4, mitochondrial	--	[R]	General function prediction only	Mitochondrial calcium uniporter	Calcium uniporter protein 4, mitochondrial OS=Arabidopsis thaliana OX=3702 GN=At5g42610 PE=2 SV=1	S	Function unknown	calcium uniporter protein 4, mitochondrial-like [Populus alba]
Potri.010G055400.1	33.5532	32.2538	35.0343	13.3448	15.721	16.1578	13.0154	17.2577	16.0253	13.6171	13.8241	18.4568	1.12697e-23	-1.11132	down	[G]	Carbohydrate transport and metabolism	Biological Process: glucose metabolic process (GO:0006006);; Molecular Function: oxidoreductase activity, acting on the aldehyde or oxo group of donors, NAD or NADP as acceptor (GO:0016620);; Molecular Function: NADP binding (GO:0050661);; Molecular Function: NAD binding (GO:0051287);;	K00134|4.3e-192|pop:7460038|K00134 glyceraldehyde 3-phosphate dehydrogenase [EC:1.2.1.12] | (RefSeq) glyceraldehyde-3-phosphate dehydrogenase GAPC1, cytosolic	Glycolysis / Gluconeogenesis (ko00010);; Carbon fixation in photosynthetic organisms (ko00710);; Carbon metabolism (ko01200);; Biosynthesis of amino acids (ko01230)	[G]	Carbohydrate transport and metabolism	Glyceraldehyde 3-phosphate dehydrogenase, C-terminal domain	Glyceraldehyde-3-phosphate dehydrogenase GAPC1, cytosolic OS=Arabidopsis thaliana OX=3702 GN=GAPC1 PE=1 SV=2	G	Carbohydrate transport and metabolism	glyceraldehyde-3-phosphate dehydrogenase GAPC1, cytosolic [Populus alba]	GAPC1
Potri.006G019400.2	4.69304	7.20869	5.38532	2.82144	2.79289	1.33738	1.69099	0.931742	1.40546	1.60506	1.68257	2.10025	1.77209e-05	-1.09973	down	--	--	Biological Process: metal ion transport (GO:0030001);; Molecular Function: metal ion binding (GO:0046872);;	--	--	--	--	Heavy-metal-associated domain	--	S	Function unknown	protein PYRICULARIA ORYZAE RESISTANCE 21-like isoform X2 [Populus alba]
Potri.010G085200.1	7.13817	4.52201	6.15276	2.29877	2.01886	1.81903	2.72675	2.62247	2.78076	2.6477	1.96766	2.90868	1.66926e-08	-1.09858	down	--	--	--	--	--	--	--	Probable lipid transfer	--	S	Function unknown	non-specific lipid-transfer protein-like protein At2g13820 [Populus alba]
Potri.003G106800.1	3.11494	3.50222	2.82973	0.4819	0.784372	0.679961	1.43057	0.747844	1.85674	0.892732	0.4108	0.989615	3.48365e-05	-1.09539	down	--	--	Biological Process: reproduction (GO:0000003);; Cellular Component: cellular_component (GO:0005575);; Cellular Component: intracellular (GO:0005622);; Cellular Component: cell (GO:0005623);; Cellular Component: nucleus (GO:0005634);; Cellular Component: chromosome (GO:0005694);; Biological Process: cell cycle (GO:0007049);; Biological Process: biological_process (GO:0008150);; Biological Process:…	K14536|3.4e-65|sbi:8057224|K14536 ribosome assembly protein 1 [EC:3.6.5.-] | (RefSeq) uncharacterized protein LOC8057224	Ribosome biogenesis in eukaryotes (ko03008)	--	--	--	Protein DYAD OS=Arabidopsis thaliana OX=3702 GN=DYAD PE=1 SV=2	S	Function unknown	LOW QUALITY PROTEIN: protein DYAD-like [Populus alba]	DYAD
Potri.009G095400.1	16.5502	15.2269	19.217	5.60031	5.20266	7.6909	7.7656	8.15865	9.08962	8.41981	7.05861	8.74549	7.29197e-12	-1.08007	down	[G]	Carbohydrate transport and metabolism	Molecular Function: UDP-glycosyltransferase activity (GO:0008194);; Cellular Component: intracellular membrane-bounded organelle (GO:0043231);; Molecular Function: quercetin 3-O-glucosyltransferase activity (GO:0080043);; Molecular Function: quercetin 7-O-glucosyltransferase activity (GO:0080044);;	K23279|5.5e-228|hbr:110653125|K23279 gallate 1-beta-glucosyltransferase [EC:2.4.1.136] | (RefSeq) gallate 1-beta-glucosyltransferase-like	--	[GC]	Carbohydrate transport and metabolism;; Energy production and conversion	UDP-glucoronosyl and UDP-glucosyl transferase	Gallate 1-beta-glucosyltransferase OS=Quercus robur OX=38942 GN=UGT84A13 PE=1 SV=1	--	--	gallate 1-beta-glucosyltransferase-like [Populus alba]	UGT84A13
Potri.007G113900.1	21.2427	15.9844	24.7165	9.57208	5.86718	8.59254	7.47792	5.31973	9.41993	7.51502	6.57843	12.1131	1.04838e-06	-1.07805	down	--	--	--	--	--	--	--	--	--	S	Function unknown	hypothetical protein D5086_0000281020 [Populus alba]
Potri.014G160100.1	17.9129	14.6068	16.4605	9.2241	6.55853	6.41261	7.17385	8.5691	8.09757	7.55734	7.49894	7.87456	2.78621e-20	-1.06063	down	[IR]	Lipid transport and metabolism;; General function prediction only	Molecular Function: hydrolase activity, acting on ester bonds (GO:0016788);;	K10691|7.0e-81|ats:109762802|K10691 E3 ubiquitin-protein ligase UBR4 [EC:2.3.2.27] | (RefSeq) LOC109762802; auxin transport protein BIG	--	--	--	GDSL-like Lipase/Acylhydrolase	GDSL esterase/lipase At2g04570 OS=Arabidopsis thaliana OX=3702 GN=At2g04570 PE=2 SV=1	I	Lipid transport and metabolism	GDSL esterase/lipase At2g04570-like [Populus alba]
Potri.001G380000.1	1.79083	1.20683	2.66283	0.504147	0.784692	0.514323	0.527562	0.332146	1.04325	0.415525	0.471214	0.528938	7.68776e-05	-1.05328	down	--	--	--	K15255|1.2e-20|nsy:104233171|K15255 ATP-dependent DNA helicase PIF1 [EC:3.6.4.12] | (RefSeq) ATP-dependent DNA helicase PIF1-like	--	--	--	Ferritin-like domain	Desiccation-related protein PCC13-62 OS=Craterostigma plantagineum OX=4153 PE=2 SV=1	S	Function unknown	desiccation-related protein PCC13-62-like [Populus alba]	PCC13-62
Potri.014G158200.4	0.887367	0.649346	0.55746	0.354247	0.208672	0.201346	0.130341	0.290458	0.141873	0.224038	0.123735	0.249025	7.14405e-05	-1.05176	down	--	--	Cellular Component: integral component of membrane (GO:0016021);;	--	--	--	--	--	--	--	--	uncharacterized protein LOC118037066 isoform X1 [Populus alba]
Potri.013G129900.1	3.36558	4.61522	1.92559	1.19211	1.11296	0.971195	0.940754	0.791456	1.46486	1.68789	1.20192	0.817934	3.95832e-05	-1.05074	down	--	--	--	--	--	--	--	PDDEXK-like family of unknown function	--	S	Function unknown	uncharacterized protein LOC118050373 [Populus alba]
Potri.003G085500.1	55.6723	69.2475	53.8081	29.4414	28.4687	25.1352	25.9855	29.2746	29.0146	30.8407	29.5862	30.6629	2.9521e-27	-1.04754	down	[G]	Carbohydrate transport and metabolism	Biological Process: polysaccharide catabolic process (GO:0000272);; Molecular Function: beta-amylase activity (GO:0016161);; Molecular Function: amylopectin maltohydrolase activity (GO:0102229);;	K01177|0.0e+00|pop:18096911|K01177 beta-amylase [EC:3.2.1.2] | (RefSeq) beta-amylase 3, chloroplastic	Starch and sucrose metabolism (ko00500)	--	--	Glycosyl hydrolase family 14	Beta-amylase 3, chloroplastic OS=Arabidopsis thaliana OX=3702 GN=BAM3 PE=1 SV=3	G	Carbohydrate transport and metabolism	beta-amylase 3, chloroplastic-like [Populus alba]	BAM3
Potri.009G043700.1	2.68839	3.30542	3.71995	1.91148	1.07464	1.17985	1.20588	1.09553	1.45873	1.24968	1.01042	1.82948	9.8831e-07	-1.04118	down	[QV]	Secondary metabolites biosynthesis, transport and catabolism;; Defense mechanisms	Molecular Function: monooxygenase activity (GO:0004497);; Molecular Function: iron ion binding (GO:0005506);; Cellular Component: integral component of membrane (GO:0016021);; Molecular Function: oxidoreductase activity, acting on paired donors, with incorporation or reduction of molecular oxygen (GO:0016705);; Molecular Function: heme binding (GO:0020037);;	K15401|1.8e-295|pop:7481488|K15401 long-chain fatty acid omega-monooxygenase [EC:1.14.14.80] | (RefSeq) cytochrome P450 86A1	Fatty acid degradation (ko00071);; Cutin, suberine and wax biosynthesis (ko00073)	[QI]	Secondary metabolites biosynthesis, transport and catabolism;; Lipid transport and metabolism	Cytochrome P450	Cytochrome P450 86A1 OS=Arabidopsis thaliana OX=3702 GN=CYP86A1 PE=1 SV=2	Q	Secondary metabolites biosynthesis, transport and catabolism	cytochrome P450 86A1-like [Populus alba]	CYP86A1
Potri.007G114700.1	7.58699	6.28227	6.81078	1.06051	0.861664	2.73358	2.00754	1.28616	2.61243	3.20791	0.710379	2.60606	0.00013384	-1.03636	down	--	--	--	--	--	--	--	--	--	--	--	protein PELPK1-like [Populus alba]
Potri.012G068700.1	12.3569	11.6631	14.6885	6.3564	3.88827	5.07258	3.61568	4.3016	4.62174	5.1486	2.1083	8.00787	2.65232e-05	-1.03575	down	--	--	Molecular Function: hydrolase activity, acting on ester bonds (GO:0016788);;	--	--	--	--	GDSL-like Lipase/Acylhydrolase	GDSL esterase/lipase At1g74460 OS=Arabidopsis thaliana OX=3702 GN=At1g74460 PE=2 SV=1	I	Lipid transport and metabolism	PREDICTED: GDSL esterase/lipase At1g74460 [Populus euphratica]
Potri.011G154900.1	3.60148	2.90476	5.48329	0.929975	0.996367	1.03634	1.59785	1.2226	1.0429	1.98876	1.50551	2.08814	5.34658e-05	-1.03522	down	--	--	Cellular Component: plasma membrane (GO:0005886);; Cellular Component: integral component of membrane (GO:0016021);;	--	--	--	--	Domain of unknown function (DUF588)	CASP-like protein 1B1 OS=Populus trichocarpa OX=3694 GN=POPTRDRAFT_823125 PE=3 SV=1	S	Function unknown	CASP-like protein 1B1 [Populus alba]
Potri.010G213400.1	1.67294	1.07079	1.91817	0.666248	0.553163	0.741311	0.655143	0.553878	0.303886	0.570271	0.492586	0.790905	1.46e-05	-1.03449	down	[V]	Defense mechanisms	Molecular Function: ATP binding (GO:0005524);; Cellular Component: integral component of membrane (GO:0016021);; Molecular Function: ATPase activity (GO:0016887);;	K05681|4.0e-96|gmx:100818395|K05681 ATP-binding cassette, subfamily G (WHITE), member 2 | (RefSeq) ABC transporter G family member 5	ABC transporters (ko02010)	[Q]	Secondary metabolites biosynthesis, transport and catabolism	ABC-2 type transporter	ABC transporter G family member 6 OS=Arabidopsis thaliana OX=3702 GN=ABCG6 PE=2 SV=1	Q	Secondary metabolites biosynthesis, transport and catabolism	ABC transporter G family member 6-like [Populus alba]	ABCG6
Potri.001G051600.1	3.75213	1.90156	3.14644	0.573407	0.922723	0.829081	1.01293	1.04752	1.11	1.31916	1.19429	1.5999	3.59563e-05	-1.03243	down	[Q]	Secondary metabolites biosynthesis, transport and catabolism	Biological Process: biosynthetic process (GO:0009058);; Molecular Function: transferase activity, transferring acyl groups other than amino-acyl groups (GO:0016747);;	K00660|1.6e-219|pop:7460520|K00660 chalcone synthase [EC:2.3.1.74] | (RefSeq) chalcone synthase 1	Flavonoid biosynthesis (ko00941);; Circadian rhythm - plant (ko04712)	--	--	Chalcone and stilbene synthases, N-terminal domain	Chalcone synthase 1 OS=Camellia sinensis OX=4442 GN=CHS1 PE=2 SV=1	H	Coenzyme transport and metabolism	chalcone synthase 1-like [Populus alba]	CHS1
Potri.008G196800.1	21.8928	25.1781	21.869	7.90837	9.73912	6.6772	8.61653	9.53658	8.46337	13.0857	10.2346	14.5198	3.86641e-07	-1.02838	down	--	--	Molecular Function: phosphatase activity (GO:0016791);; Molecular Function: metal ion binding (GO:0046872);;	K13248|1.4e-153|pop:7469093|K13248 pyridoxal phosphate phosphatase PHOSPHO2 [EC:3.1.3.74] | (RefSeq) inorganic pyrophosphatase 1	Vitamin B6 metabolism (ko00750)	[R]	General function prediction only	Putative Phosphatase	Inorganic pyrophosphatase 2 OS=Arabidopsis thaliana OX=3702 GN=At1g17710 PE=2 SV=1	S	Function unknown	inorganic pyrophosphatase 2-like [Populus alba]
Potri.005G077000.1	6.0152	4.35121	5.33659	1.35936	0.843682	2.19525	1.47707	2.06804	2.20693	1.97156	2.85984	2.20129	6.05541e-05	-1.01517	down	--	--	Biological Process: response to acid chemical (GO:0001101);; Cellular Component: cellular_component (GO:0005575);; Cellular Component: intracellular (GO:0005622);; Cellular Component: cell (GO:0005623);; Cellular Component: cytoplasm (GO:0005737);; Cellular Component: vacuole (GO:0005773);; Cellular Component: vacuolar membrane (GO:0005774);; Cellular Component: endoplasmic reticulum (GO:0005783)…	--	--	--	--	--	PLAT domain-containing protein 1 OS=Arabidopsis thaliana OX=3702 GN=PLAT1 PE=1 SV=1	S	Function unknown	PLAT domain-containing protein 1 [Populus trichocarpa]	PLAT1
Potri.016G104300.1	27.6454	21.4971	30.3928	5.01831	3.29669	7.57221	18.7496	7.69861	7.03589	10.959	5.82982	5.64779	0.000196602	-1.01288	down	--	--	Molecular Function: fatty acid binding (GO:0005504);; Biological Process: systemic acquired resistance (GO:0009627);;	--	--	--	--	Probable lipid transfer	--	S	Function unknown	uncharacterized protein LOC118037433 [Populus alba]
Potri.017G063500.1	78.4549	94.265	72.7876	28.041	32.7726	32.6229	40.3077	45.8828	36.1045	32.4524	39.558	53.2094	1.35132e-09	-1.01247	down	--	--	Biological Process: lipid metabolic process (GO:0006629);; Molecular Function: phosphoric diester hydrolase activity (GO:0008081);;	K18696|1.4e-207|pop:18107142|K18696 glycerophosphodiester phosphodiesterase [EC:3.1.4.46] | (RefSeq) glycerophosphodiester phosphodiesterase GDPD1, chloroplastic	Glycerophospholipid metabolism (ko00564)	[R]	General function prediction only	Glycerophosphoryl diester phosphodiesterase family	Glycerophosphodiester phosphodiesterase GDPD1, chloroplastic OS=Arabidopsis thaliana OX=3702 GN=GDPD1 PE=1 SV=1	C	Energy production and conversion	glycerophosphodiester phosphodiesterase GDPD1, chloroplastic-like [Populus alba]	GDPD1
Potri.018G062700.1	2.43519	1.14256	2.17201	1.006	0.79246	0.710138	0.35593	0.297165	0.680715	0.632514	0.525353	0.385241	0.000175154	-1.01216	down	[G]	Carbohydrate transport and metabolism	Molecular Function: polygalacturonase activity (GO:0004650);; Cellular Component: extracellular region (GO:0005576);; Biological Process: carbohydrate metabolic process (GO:0005975);; Cellular Component: integral component of membrane (GO:0016021);; Biological Process: cell wall organization (GO:0071555);;	K01213|1.3e-27|bvg:104904583|K01213 galacturan 1,4-alpha-galacturonidase [EC:3.2.1.67] | (RefSeq) probable polygalacturonase At1g80170	Pentose and glucuronate interconversions (ko00040)	--	--	Glycosyl hydrolases family 28	Probable polygalacturonase OS=Vitis vinifera OX=29760 GN=GSVIVT00026920001 PE=1 SV=1	G	Carbohydrate transport and metabolism	PREDICTED: probable polygalacturonase isoform X1 [Populus euphratica]
Potri.010G111300.1	7.31053	6.20909	6.66956	2.55686	3.08668	3.26642	2.8772	3.16361	3.29965	3.94443	3.24091	3.12784	1.75057e-11	-1.00607	down	--	--	--	--	--	--	--	--	--	--	--	uncharacterized protein LOC118046391 [Populus alba]
Potri.T084500.1	2.45327	2.64584	1.61881	0.748831	0.939476	1.00208	0.777048	1.04417	0.892213	1.00005	0.643779	1.39263	5.88449e-06	-1.00492	down	--		Molecular Function: protein serine/threonine kinase activity (GO:0004674);; Molecular Function: ATP binding (GO:0005524);;	K13416|1.6e-56|adu:107481750|K13416 brassinosteroid insensitive 1-associated receptor kinase 1 [EC:2.7.10.1 2.7.11.1] | (RefSeq) BRASSINOSTEROID INSENSITIVE 1-associated receptor kinase 1 isoform X1	MAPK signaling pathway - plant (ko04016);; Plant hormone signal transduction (ko04075);; Plant-pathogen interaction (ko04626)	--	--	Protein kinase domain	G-type lectin S-receptor-like serine/threonine-protein kinase LECRK2 OS=Oryza sativa subsp. indica OX=39946 GN=LECRK2 PE=2 SV=1	T	Signal transduction mechanisms	G-type lectin S-receptor-like serine/threonine-protein kinase LECRK2 [Populus alba]	LECRK2
Potri.019G034000.1	35.3451	41.9749	29.5382	17.7556	17.0363	20.811	12.2462	16.4904	15.1318	15.4164	17.0394	19.7689	2.58913e-10	-0.997565	down	--	--	Cellular Component: cytoplasm (GO:0005737);; Biological Process: carbohydrate metabolic process (GO:0005975);; Molecular Function: carbohydrate binding (GO:0030246);; Molecular Function: glucose-6-phosphate 1-epimerase activity (GO:0047938);;	K01792|5.7e-07|dcr:108213261|K01792 glucose-6-phosphate 1-epimerase [EC:5.1.3.15] | (RefSeq) putative glucose-6-phosphate 1-epimerase	Glycolysis / Gluconeogenesis (ko00010)	--	--	--	Protein NDH-DEPENDENT CYCLIC ELECTRON FLOW 5 OS=Arabidopsis thaliana OX=3702 GN=NDF5 PE=2 SV=1	S	Function unknown	protein NDH-DEPENDENT CYCLIC ELECTRON FLOW 5 [Populus alba]	NDF5
Potri.010G111300.2	8.99263	7.24205	8.64938	3.19314	4.55992	3.30143	3.25958	4.32324	4.15773	4.6708	3.67931	3.90846	5.33945e-10	-0.996689	down	--	--	--	--	--	--	--	--	--	--	--	uncharacterized protein LOC118046391 [Populus alba]
Potri.009G095300.1	23.0087	22.0106	28.4633	6.81086	8.33446	10.5018	11.097	12.8178	12.1629	11.9039	11.3085	15.3846	1.41023e-07	-0.992463	down	[G]	Carbohydrate transport and metabolism	Molecular Function: UDP-glycosyltransferase activity (GO:0008194);; Cellular Component: intracellular membrane-bounded organelle (GO:0043231);; Molecular Function: quercetin 3-O-glucosyltransferase activity (GO:0080043);; Molecular Function: quercetin 7-O-glucosyltransferase activity (GO:0080044);;	K23279|2.1e-232|hbr:110653125|K23279 gallate 1-beta-glucosyltransferase [EC:2.4.1.136] | (RefSeq) gallate 1-beta-glucosyltransferase-like	--	[GC]	Carbohydrate transport and metabolism;; Energy production and conversion	UDP-glucoronosyl and UDP-glucosyl transferase	Gallate 1-beta-glucosyltransferase OS=Quercus robur OX=38942 GN=UGT84A13 PE=1 SV=1	--	--	gallate 1-beta-glucosyltransferase-like [Populus alba]	UGT84A13
Potri.005G092200.1	1.36944	0.874549	1.13287	0.177518	0.370936	0.606217	0.287728	0.475388	0.592669	0.312647	0.201548	0.343424	0.000255918	-0.986521	down	[QV]	Secondary metabolites biosynthesis, transport and catabolism;; Defense mechanisms	Molecular Function: monooxygenase activity (GO:0004497);; Molecular Function: iron ion binding (GO:0005506);; Cellular Component: integral component of membrane (GO:0016021);; Molecular Function: oxidoreductase activity, acting on paired donors, with incorporation or reduction of molecular oxygen (GO:0016705);; Molecular Function: heme binding (GO:0020037);;	K15402|0.0e+00|pop:7486378|K15402 fatty acid omega-hydroxylase [EC:1.14.-.-] | (RefSeq) cytochrome P450 86B1	Cutin, suberine and wax biosynthesis (ko00073)	[QI]	Secondary metabolites biosynthesis, transport and catabolism;; Lipid transport and metabolism	Cytochrome P450	Cytochrome P450 86B1 OS=Arabidopsis thaliana OX=3702 GN=CYP86B1 PE=2 SV=1	Q	Secondary metabolites biosynthesis, transport and catabolism	cytochrome P450 86B1-like [Populus alba]	CYP86B1
Potri.003G134100.1	4.83552	5.20089	4.13135	1.76907	1.84494	2.11368	1.51098	1.69656	1.59828	2.60751	1.67545	3.25908	1.10284e-05	-0.983552	down	--	--	Biological Process: malate transport (GO:0015743);; Cellular Component: integral component of membrane (GO:0016021);;	K03695|6.8e-24|egr:104416563|K03695 ATP-dependent Clp protease ATP-binding subunit ClpB | (RefSeq) chaperone protein ClpB1-like	--	[R]	General function prediction only	Aluminium activated malate transporter	Aluminum-activated malate transporter 9 OS=Arabidopsis thaliana OX=3702 GN=ALMT9 PE=2 SV=1	S	Function unknown	aluminum-activated malate transporter 9-like [Populus alba]	ALMT9
Potri.019G031200.3	57.6212	50.2119	62.4937	9.37163	15.8506	23.3986	20.992	31.7075	38.2233	25.5535	18.0213	21.078	7.30144e-05	-0.978664	down	[F]	Nucleotide transport and metabolism	Molecular Function: ATP binding (GO:0005524);; Molecular Function: hydrolase activity (GO:0016787);;	K14641|2.2e-242|pop:7469860|K14641 apyrase [EC:3.6.1.5] | (RefSeq) apyrase 2	Purine metabolism (ko00230);; Pyrimidine metabolism (ko00240)	[F]	Nucleotide transport and metabolism	GDA1/CD39 (nucleoside phosphatase) family	Apyrase 2 OS=Arabidopsis thaliana OX=3702 GN=APY2 PE=1 SV=1	--	--	apyrase 2-like [Populus alba]	APY2
Potri.009G095100.1	5.19863	4.75968	5.56329	1.36999	2.00397	2.35144	2.89275	2.5032	2.65703	2.42152	2.43411	2.84779	1.75598e-07	-0.977473	down	[G]	Carbohydrate transport and metabolism	Molecular Function: UDP-glycosyltransferase activity (GO:0008194);;	K23279|1.6e-227|hbr:110653125|K23279 gallate 1-beta-glucosyltransferase [EC:2.4.1.136] | (RefSeq) gallate 1-beta-glucosyltransferase-like	--	[GC]	Carbohydrate transport and metabolism;; Energy production and conversion	UDP-glucoronosyl and UDP-glucosyl transferase	Gallate 1-beta-glucosyltransferase OS=Quercus robur OX=38942 GN=UGT84A13 PE=1 SV=1	--	--	gallate 1-beta-glucosyltransferase-like [Populus alba]	UGT84A13
Potri.008G131400.1	1.94657	1.99901	1.39124	0.862373	0.695305	0.369859	0.318674	0.233323	0.042691	0.268682	0.257044	0.41616	0.000287557	-0.976442	down	[G]	Carbohydrate transport and metabolism	Biological Process: carbohydrate metabolic process (GO:0005975);; Molecular Function: intramolecular transferase activity, phosphotransferases (GO:0016868);;	--	--	[G]	Carbohydrate transport and metabolism	Phosphoglucomutase/phosphomannomutase, alpha/beta/alpha domain I	--	G	Carbohydrate transport and metabolism	phosphomannomutase/phosphoglucomutase [Populus alba]
Potri.012G001600.1	2.63118	2.30211	2.25399	0.737254	0.714939	0.756705	1.6439	0.445358	1.1469	0.909123	0.523164	0.728394	0.000246122	-0.974449	down	[H]	Coenzyme transport and metabolism	Cellular Component: mitochondrion (GO:0005739);; Molecular Function: alternative oxidase activity (GO:0009916);; Biological Process: alternative respiration (GO:0010230);; Cellular Component: integral component of membrane (GO:0016021);; Molecular Function: metal ion binding (GO:0046872);; Cellular Component: respiratory chain (GO:0070469);; Molecular Function: ubiquinol:oxygen oxidoreductase act…	K17893|9.5e-195|pop:7493180|K17893 ubiquinol oxidase [EC:1.10.3.11] | (RefSeq) ubiquinol oxidase 2, mitochondrial isoform X1	--	--	--	Alternative oxidase	Ubiquinol oxidase 1a, mitochondrial OS=Arabidopsis thaliana OX=3702 GN=AOX1A PE=1 SV=2	C	Energy production and conversion	ubiquinol oxidase 2, mitochondrial-like [Populus alba]	AOX1A
Potri.014G154200.1	5.87349	3.83146	5.38143	2.12056	1.59477	1.85182	0.89194	1.69393	2.30223	2.79548	2.49598	2.1929	8.51887e-05	-0.972821	down	[EH]	Amino acid transport and metabolism;; Coenzyme transport and metabolism	Molecular Function: catalytic activity (GO:0003824);;	K05907|9.1e-153|pop:7462058|K05907 adenylyl-sulfate reductase (glutathione) [EC:1.8.4.9] | (RefSeq) 5'-adenylylsulfate reductase 3, chloroplastic isoform X1	Sulfur metabolism (ko00920)	[E]	Amino acid transport and metabolism	Phosphoadenosine phosphosulfate reductase family	5'-adenylylsulfate reductase 3, chloroplastic OS=Arabidopsis thaliana OX=3702 GN=APR3 PE=2 SV=2	--	--	5'-adenylylsulfate reductase 3, chloroplastic-like isoform X1 [Populus alba]	APR3
Potri.007G113700.1	25.5355	23.0059	29.721	11.1149	8.79011	14.5022	9.36452	9.0447	15.9325	14.6917	7.83164	12.4893	5.45163e-06	-0.972126	down	--	--	--	--	--	--	--	--	--	G	Carbohydrate transport and metabolism	hypothetical protein POPTR_007G113700 [Populus trichocarpa]
Potri.003G210400.1	1.94716	1.63691	2.44941	0.266329	0.38422	0.718818	0.619737	0.625614	0.404977	1.33581	0.748237	0.539379	0.000438614	-0.96818	down	[G]	Carbohydrate transport and metabolism	Molecular Function: UDP-glycosyltransferase activity (GO:0008194);; Cellular Component: integral component of membrane (GO:0016021);;	K23260|4.9e-72|mesc:110623891|K23260 scopoletin glucosyltransferase [EC:2.4.1.128] | (RefSeq) scopoletin glucosyltransferase-like	Phenylpropanoid biosynthesis (ko00940)	[GC]	Carbohydrate transport and metabolism;; Energy production and conversion	UDP-glucoronosyl and UDP-glucosyl transferase	UDP-glycosyltransferase 92A1 OS=Arabidopsis thaliana OX=3702 GN=UGT92A1 PE=2 SV=1	G	Carbohydrate transport and metabolism	UDP-glycosyltransferase 92A1-like [Populus alba]	UGT92A1
Potri.005G246800.1	9.91314	11.7106	8.62033	3.69501	4.55941	5.81305	4.09301	5.29723	5.22394	2.93016	3.69286	5.67522	2.59659e-06	-0.96744	down	--	--	--	--	--	[BK]	Chromatin structure and dynamics;; Transcription	Divergent CRAL/TRIO domain	--	--	--	rho GTPase-activating protein gacY-like [Populus alba]
Potri.008G130300.3	2.46219	2.9039	1.69869	0.84962	0.368372	0.584088	0.886079	0.13228	0.280651	0.492358	1.09731	0.663161	0.000436169	-0.966042	down	--	--	Cellular Component: integral component of membrane (GO:0016021);;	K14003|4.7e-219|pop:7482885|K14003 prolactin regulatory element-binding protein | (RefSeq) SEC12-like protein 2 isoform X1	Protein processing in endoplasmic reticulum (ko04141)	[U]	Intracellular trafficking, secretion, and vesicular transport	WD domain, G-beta repeat	SEC12-like protein 2 OS=Arabidopsis thaliana OX=3702 GN=STL2P PE=1 SV=4	U	Intracellular trafficking, secretion, and vesicular transport	SEC12-like protein 2 isoform X1 [Populus trichocarpa]	STL2P
Potri.009G086800.1	4.512	4.11188	5.002	1.86118	1.6496	2.01452	2.09705	1.42813	3.44097	2.08374	1.36334	1.91059	1.42923e-05	-0.965069	down	[F]	Nucleotide transport and metabolism	Cellular Component: integral component of membrane (GO:0016021);; Molecular Function: transmembrane transporter activity (GO:0022857);;	K23717|2.4e-221|gmx:100820533|K23717 solute carrier family 23 (nucleobase transporter), member 2 | (RefSeq) nucleobase-ascorbate transporter 4	--	[F]	Nucleotide transport and metabolism	Permease family	Nucleobase-ascorbate transporter 4 OS=Arabidopsis thaliana OX=3702 GN=NAT4 PE=2 SV=2	F	Nucleotide transport and metabolism	nucleobase-ascorbate transporter 4 [Populus alba]	NAT4
Potri.014G074200.3	2.43607	2.01038	1.28889	0.81907	0.596245	0.41885	0.825662	0.463535	0.326051	0.25699	0.664113	0.149153	0.000491243	-0.964513	down	--	--	Molecular Function: RNA polymerase II regulatory region sequence-specific DNA binding (GO:0000977);; Molecular Function: transcription factor activity, sequence-specific DNA binding (GO:0003700);; Cellular Component: nucleus (GO:0005634);; Biological Process: positive regulation of transcription from RNA polymerase II promoter (GO:0045944);; Molecular Function: protein dimerization activity (GO:0…	K09264|2.1e-35|bvg:104897990|K09264 MADS-box transcription factor, plant | (RefSeq) agamous-like MADS-box protein AGL11	--	[K]	Transcription	SRF-type transcription factor (DNA-binding and dimerisation domain)	MADS-box protein SOC1 OS=Arabidopsis thaliana OX=3702 GN=SOC1 PE=1 SV=1	K	Transcription	MADS-box protein SOC1-like isoform X2 [Populus alba]	SOC1
Potri.003G038500.1	25.6652	43.3165	19.3988	13.3743	8.35605	4.85519	4.15408	8.66364	6.98886	8.39904	15.6639	12.4669	0.000493447	-0.96291	down	[G]	Carbohydrate transport and metabolism	Molecular Function: beta-galactosidase activity (GO:0004565);; Biological Process: carbohydrate metabolic process (GO:0005975);; Molecular Function: carbohydrate binding (GO:0030246);;	K12309|0.0e+00|brp:103872148|K12309 beta-galactosidase [EC:3.2.1.23] | (RefSeq) beta-galactosidase 2	Galactose metabolism (ko00052);; Other glycan degradation (ko00511);; Glycosaminoglycan degradation (ko00531);; Sphingolipid metabolism (ko00600);; Glycosphingolipid biosynthesis - ganglio series (ko00604)	[G]	Carbohydrate transport and metabolism	Glycosyl hydrolases family 35	Beta-galactosidase 1 OS=Arabidopsis thaliana OX=3702 GN=BGAL1 PE=2 SV=1	G	Carbohydrate transport and metabolism	beta-galactosidase 1 isoform X2 [Populus alba]	BGAL1
Potri.012G130900.1	173.681	191.156	205.417	27.6399	45.2839	107.212	47.591	82.2699	58.67	84.8733	71.2196	91.6374	0.000319009	-0.962259	down	--	--	--	--	--	--	--	Embryo-specific protein 3, (ATS3)	Embryo-specific protein ATS3B OS=Arabidopsis thaliana OX=3702 GN=ATS3B PE=1 SV=1	S	Function unknown	embryo-specific protein ATS3B-like [Populus alba]	ATS3B
Potri.013G100500.2	24.6376	31.0406	20.38	14.0382	13.7184	10.7262	7.55277	10.6117	9.15096	14.5163	12.4314	11.8846	2.21659e-06	-0.95686	down	--	--	--	--	--	--	--	PDDEXK-like family of unknown function	--	S	Function unknown	uncharacterized protein LOC118059381 [Populus alba]
Potri.013G122400.1	23.4327	24.3151	19.5784	7.27629	4.68509	10.1131	5.40015	7.34859	7.86316	14.5475	11.2221	12.1005	0.000152884	-0.95592	down	[H]	Coenzyme transport and metabolism	Molecular Function: O-methyltransferase activity (GO:0008171);; Biological Process: methylation (GO:0032259);; Molecular Function: protein dimerization activity (GO:0046983);;	K16040|4.7e-197|pop:18104551|K16040 trans-resveratrol di-O-methyltransferase [EC:2.1.1.240] | (RefSeq) trans-resveratrol di-O-methyltransferase	Stilbenoid, diarylheptanoid and gingerol biosynthesis (ko00945)	[R]	General function prediction only	O-methyltransferase domain	Trans-resveratrol di-O-methyltransferase OS=Vitis vinifera OX=29760 GN=ROMT PE=1 SV=2	S	Function unknown	trans-resveratrol di-O-methyltransferase-like [Populus alba]	ROMT
Potri.013G157000.1	27.1775	30.3534	21.2456	14.7993	14.0848	11.0623	6.76679	9.5443	8.92543	14.5004	11.7471	12.9202	1.78949e-05	-0.951982	down	--	--	Cellular Component: integral component of membrane (GO:0016021);;	K19040|8.8e-90|pop:7464732|K19040 E3 ubiquitin-protein ligase ATL10/75/76/77/78 [EC:2.3.2.27] | (RefSeq) RING-H2 finger protein ATL74	--	[O]	Posttranslational modification, protein turnover, chaperones	Ring finger domain	RING-H2 finger protein ATL78 OS=Arabidopsis thaliana OX=3702 GN=ATL78 PE=2 SV=1	O	Posttranslational modification, protein turnover, chaperones	RING-H2 finger protein ATL74-like [Populus alba]	ATL78
Potri.003G056200.1	5.68602	9.7995	7.75689	3.90654	2.80127	1.76435	3.30918	4.22613	4.54808	3.36438	3.19891	3.85434	1.9927e-05	-0.949211	down	--	--	--	--	--	--	--	--	--	--	--	--
Potri.012G091200.1	6.33197	5.5265	7.56182	2.15373	3.11247	2.71089	2.37655	2.29278	2.44805	3.3379	3.59388	4.22158	1.22261e-05	-0.942483	down	--	--	Molecular Function: transcription cofactor activity (GO:0003712);; Molecular Function: histone acetyltransferase activity (GO:0004402);; Cellular Component: nucleus (GO:0005634);; Biological Process: regulation of transcription, DNA-templated (GO:0006355);; Molecular Function: zinc ion binding (GO:0008270);; Cellular Component: host cell nucleus (GO:0042025);;	K10523|3.6e-11|smo:SELMODRAFT_124716|K10523 speckle-type POZ protein | (RefSeq) hypothetical protein	--	[K]	Transcription	BTB/POZ domain	BTB/POZ and TAZ domain-containing protein 1 OS=Arabidopsis thaliana OX=3702 GN=BT1 PE=1 SV=1	K	Transcription	BTB/POZ and TAZ domain-containing protein 1 isoform X1 [Populus trichocarpa]	BT1
Potri.004G214100.2	3.70077	4.37787	3.78304	2.08625	2.0686	1.71152	2.02482	1.7518	2.39339	1.96181	1.58312	2.18784	4.47527e-10	-0.93957	down	[G]	Carbohydrate transport and metabolism	Molecular Function: UDP-glycosyltransferase activity (GO:0008194);;	K00927|1.0e-154|ini:109182250|K00927 phosphoglycerate kinase [EC:2.7.2.3] | (RefSeq) uncharacterized LOC109182250	Glycolysis / Gluconeogenesis (ko00010);; Carbon fixation in photosynthetic organisms (ko00710);; Carbon metabolism (ko01200);; Biosynthesis of amino acids (ko01230)	[GC]	Carbohydrate transport and metabolism;; Energy production and conversion	UDP-glucoronosyl and UDP-glucosyl transferase	UDP-glycosyltransferase 86A1 OS=Arabidopsis thaliana OX=3702 GN=UGT86A1 PE=2 SV=1	--	--	UDP-glycosyltransferase 86A2-like [Populus alba]	UGT86A1
Potri.013G100500.1	15.936	22.2585	15.2575	9.69658	9.80729	8.24103	6.05805	7.77367	6.9006	10.3642	8.50589	9.30625	7.217e-07	-0.934852	down	--	--	--	--	--	--	--	PDDEXK-like family of unknown function	--	S	Function unknown	uncharacterized protein LOC118059381 [Populus alba]
Potri.010G159900.1	1.80221	2.00993	1.67645	0.831654	0.299979	0.424083	0.959866	0.409336	0.613887	0.566025	0.851381	1.02891	0.00058655	-0.931116	down	[G]	Carbohydrate transport and metabolism	Molecular Function: hydrolase activity, hydrolyzing O-glycosyl compounds (GO:0004553);; Biological Process: carbohydrate metabolic process (GO:0005975);;	K01188|1.7e-298|pop:7462841|K01188 beta-glucosidase [EC:3.2.1.21] | (RefSeq) beta-glucosidase 40	Cyanoamino acid metabolism (ko00460);; Starch and sucrose metabolism (ko00500);; Phenylpropanoid biosynthesis (ko00940)	[G]	Carbohydrate transport and metabolism	Glycosyl hydrolase family 1	Beta-glucosidase 40 OS=Arabidopsis thaliana OX=3702 GN=BGLU40 PE=2 SV=1	G	Carbohydrate transport and metabolism	beta-glucosidase 40-like [Populus alba]	BGLU40
Potri.009G140300.1	9.0969	9.719	10.2352	3.79726	4.72575	4.45089	4.42412	6.29495	5.48534	5.37167	5.29988	4.82596	5.33878e-12	-0.925841	down	[M]	Cell wall/membrane/envelope biogenesis	Molecular Function: transmembrane receptor protein serine/threonine kinase activity (GO:0004675);; Molecular Function: ATP binding (GO:0005524);; Cellular Component: plasma membrane (GO:0005886);; Biological Process: protein phosphorylation (GO:0006468);;	K13430|4.8e-55|cann:107847575|K13430 serine/threonine-protein kinase PBS1 [EC:2.7.11.1] | (RefSeq) serine/threonine-protein kinase PBS1	Plant-pathogen interaction (ko04626)	--	--	Protein kinase domain	Receptor-like cytoplasmic kinase 185 OS=Oryza sativa subsp. japonica OX=39947 GN=RLCK185 PE=1 SV=1	T	Signal transduction mechanisms	PTI1-like tyrosine-protein kinase 1 isoform X2 [Populus trichocarpa]	RLCK185
Potri.003G038500.4	3.2584	3.38773	1.9342	0.682317	0.555873	0.636843	0.741117	1.00094	0.516529	1.14627	1.41648	1.9078	0.000889413	-0.924915	down	[G]	Carbohydrate transport and metabolism	Molecular Function: beta-galactosidase activity (GO:0004565);; Biological Process: carbohydrate metabolic process (GO:0005975);; Molecular Function: carbohydrate binding (GO:0030246);;	K12309|6.4e-233|bna:106418278|K12309 beta-galactosidase [EC:3.2.1.23] | (RefSeq) beta-galactosidase 2 isoform X1	Galactose metabolism (ko00052);; Other glycan degradation (ko00511);; Glycosaminoglycan degradation (ko00531);; Sphingolipid metabolism (ko00600);; Glycosphingolipid biosynthesis - ganglio series (ko00604)	[G]	Carbohydrate transport and metabolism	Glycosyl hydrolases family 35	Beta-galactosidase 1 OS=Arabidopsis thaliana OX=3702 GN=BGAL1 PE=2 SV=1	G	Carbohydrate transport and metabolism	beta-galactosidase 1 isoform X2 [Populus alba]	BGAL1
Potri.013G001000.1	6.62876	7.1312	6.85582	3.85664	2.90252	2.35574	3.33353	2.50317	4.65698	3.51536	2.72451	3.8647	1.9665e-06	-0.922394	down	--	--	Molecular Function: DNA binding (GO:0003677);; Cellular Component: nucleus (GO:0005634);;	K09422|5.3e-235|pop:7478868|K09422 transcription factor MYB, plant | (RefSeq) transcription factor MYB61	--	[K]	Transcription	Myb-like DNA-binding domain	Transcription factor MYB61 OS=Arabidopsis thaliana OX=3702 GN=MYB61 PE=2 SV=1	--	--	transcription factor MYB61-like [Populus alba]	MYB61
Potri.002G014700.1	271.54	319.465	299.665	105.608	115.948	138.593	108.808	141.028	141.676	131.011	155.171	240.134	3.89137e-06	-0.918222	down	--	--	--	--	--	[BK]	Chromatin structure and dynamics;; Transcription	Divergent CRAL/TRIO domain	--	--	--	ganglioside-induced differentiation-associated protein 2-like [Populus alba]
Potri.004G214100.1	2.56711	3.66463	3.34868	1.46186	1.56237	1.29712	1.56125	1.31437	2.11832	1.4227	1.45037	1.82154	8.11445e-07	-0.917436	down	[G]	Carbohydrate transport and metabolism	Molecular Function: UDP-glycosyltransferase activity (GO:0008194);;	K00927|1.0e-154|ini:109182250|K00927 phosphoglycerate kinase [EC:2.7.2.3] | (RefSeq) uncharacterized LOC109182250	Glycolysis / Gluconeogenesis (ko00010);; Carbon fixation in photosynthetic organisms (ko00710);; Carbon metabolism (ko01200);; Biosynthesis of amino acids (ko01230)	[GC]	Carbohydrate transport and metabolism;; Energy production and conversion	UDP-glucoronosyl and UDP-glucosyl transferase	UDP-glycosyltransferase 86A1 OS=Arabidopsis thaliana OX=3702 GN=UGT86A1 PE=2 SV=1	--	--	UDP-glycosyltransferase 86A2-like [Populus alba]	UGT86A1
Potri.004G001400.1	5.21294	3.15955	2.83793	0.592357	0.297858	1.18155	0.690698	0.701726	0.371724	0.325483	1.91068	1.70585	0.000809378	-0.913124	down	--	--	--	--	--	--	--	PDDEXK-like family of unknown function	--	S	Function unknown	uncharacterized protein LOC118058420 [Populus alba]
Potri.006G221800.1	52.8167	55.7512	61.8297	16.819	19.8542	31.389	29.2233	31.6814	31.1991	25.8096	23.9065	37.9266	2.59659e-06	-0.912885	down	--	--	Molecular Function: DNA binding (GO:0003677);; Cellular Component: nucleus (GO:0005634);;	K09422|3.4e-145|pop:7491994|K09422 transcription factor MYB, plant | (RefSeq) myb-related protein 308	--	[K]	Transcription	Myb-like DNA-binding domain	Transcription factor MYB123 OS=Actinidia chinensis var. chinensis OX=1590841 GN=MYB123 PE=1 SV=1	K	Transcription	transcription factor MYB123-like [Populus alba]	MYB123
Potri.006G005600.1	2.80051	3.88107	3.46849	1.12192	1.62934	1.71708	1.54446	1.92587	1.99178	1.38394	0.969222	1.40261	8.34007e-05	-0.912869	down	--	--	--	--	--	--	--	Pollen protein Ole e 1 like	--	S	Function unknown	uncharacterized protein LOC118032236 [Populus alba]
Potri.014G183800.1	2.58881	2.06722	2.40262	1.28764	1.09381	0.972643	1.31554	1.13752	1.36731	1.0513	1.23203	1.10614	1.77556e-07	-0.906004	down	--	--	Molecular Function: hydrolase activity, hydrolyzing O-glycosyl compounds (GO:0004553);; Biological Process: carbohydrate metabolic process (GO:0005975);; Cellular Component: anchored component of plasma membrane (GO:0046658);;	K19891|4.9e-68|rcu:8262534|K19891 glucan endo-1,3-beta-glucosidase 1/2/3 [EC:3.2.1.39] | (RefSeq) glucan endo-1,3-beta-glucosidase 3	Starch and sucrose metabolism (ko00500)	--	--	Glycosyl hydrolases family 17	Glucan endo-1,3-beta-glucosidase 7 OS=Arabidopsis thaliana OX=3702 GN=At4g34480 PE=1 SV=2	G	Carbohydrate transport and metabolism	glucan endo-1,3-beta-glucosidase 7-like [Populus alba]
Potri.019G082600.1	25.4965	23.1369	25.3912	10.8477	8.27228	10.4684	11.5463	5.99915	14.7692	14.3512	6.48319	14.2362	0.000227235	-0.904088	down	--	--	--	--	--	--	--	--	--	S	Function unknown	hypothetical protein POPTR_019G082600 [Populus trichocarpa]
Potri.010G035500.2	14.9267	4.07869	15.3085	3.58474	5.30279	4.69172	3.61079	4.5063	3.15139	6.60086	2.59364	3.11133	0.00112594	-0.901919	down	[O]	Posttranslational modification, protein turnover, chaperones	Molecular Function: transferase activity (GO:0016740);;	K00799|2.2e-123|pop:18102359|K00799 glutathione S-transferase [EC:2.5.1.18] | (RefSeq) glutathione S-transferase U17	Glutathione metabolism (ko00480)	[O]	Posttranslational modification, protein turnover, chaperones	Glutathione S-transferase, N-terminal domain	Glutathione S-transferase U17 OS=Arabidopsis thaliana OX=3702 GN=GSTU17 PE=2 SV=1	O	Posttranslational modification, protein turnover, chaperones	glutathione S-transferase U17-like [Populus alba]	GSTU17
Potri.008G149200.1	1.112	0.616463	11.1509	0.730353	0.209945	0.416231	0.348447	0.528894	0.641845	0.38665	0.949494	1.11129	0.000227464	-0.899461	down	[IQR]	Lipid transport and metabolism;; Secondary metabolites biosynthesis, transport and catabolism;; General function prediction only	--	K17739|1.4e-29|qsu:112020408|K17739 tetrahydroxynaphthalene reductase [EC:1.1.1.252] | (RefSeq) trihydroxynaphthalene reductase-like	--	[R]	General function prediction only	Enoyl-(Acyl carrier protein) reductase	Glucose and ribitol dehydrogenase OS=Daucus carota OX=4039 GN=CAISE5 PE=2 SV=1	Q	Secondary metabolites biosynthesis, transport and catabolism	glucose and ribitol dehydrogenase-like [Populus alba]	CAISE5
Potri.001G334500.1	4.21651	1.64807	4.5075	1.12548	1.05746	0.577329	1.70944	1.81326	1.8193	1.12469	0.640611	0.775639	0.00145448	-0.89452	down	--	--	--	K15803|1.9e-09|qsu:111999375|K15803 (-)-germacrene D synthase [EC:4.2.3.75] | (RefSeq) (-)-germacrene D synthase-like	Sesquiterpenoid and triterpenoid biosynthesis (ko00909)	--	--	--	--	S	Function unknown	uncharacterized protein LOC118042854 [Populus alba]
Potri.010G221900.8	1.81799	1.80582	1.81394	0.212301	0.773266	0.506272	0.98608	0.50688	0.483355	0.566415	1.00519	0.505964	0.00145982	-0.892683	down	[E]	Amino acid transport and metabolism	Biological Process: amino acid transmembrane transport (GO:0003333);; Cellular Component: integral component of membrane (GO:0016021);;	K03834|3.6e-115|pop:7458656|K03834 tyrosine-specific transport protein | (RefSeq) uncharacterized protein LOC7458656 isoform X1	--	--	--	Tryptophan/tyrosine permease family	--	E	Amino acid transport and metabolism	tyrosine-specific transport protein-like isoform X2 [Populus alba]
Potri.010G129800.3	2.62028	2.02771	4.18322	0.885324	1.44211	1.14399	1.41845	0.918142	1.25167	1.09998	1.53614	1.75349	0.000365096	-0.892581	down	--	--	--	K13081|7.5e-203|pop:7466920|K13081 leucoanthocyanidin reductase [EC:1.17.1.3] | (RefSeq) leucoanthocyanidin reductase	Flavonoid biosynthesis (ko00941)	--	--	NmrA-like family	Leucoanthocyanidin reductase OS=Desmodium uncinatum OX=225101 GN=LAR PE=1 SV=1	S	Function unknown	leucoanthocyanidin reductase-like [Populus alba]	LAR
Potri.007G023800.1	43.9984	38.8407	41.5983	21.4888	22.6375	14.218	10.9475	15.1559	17.4393	25.8082	21.7503	23.0177	8.51887e-05	-0.891959	down	--	--	Molecular Function: DNA binding (GO:0003677);;	--	--	[O]	Posttranslational modification, protein turnover, chaperones	Myb-like DNA-binding domain	Protein RADIALIS-like 3 OS=Arabidopsis thaliana OX=3702 GN=RL3 PE=2 SV=1	K	Transcription	protein RADIALIS-like 3 [Populus alba]	RL3
Potri.017G085300.1	7.59222	4.13595	9.67532	3.76378	3.25292	2.53972	3.00706	3.36076	3.6968	2.85411	3.95648	1.84299	0.000298442	-0.889477	down	--	--	Cellular Component: extracellular region (GO:0005576);; Cellular Component: cell wall (GO:0005618);; Biological Process: plant-type cell wall organization (GO:0009664);; Cellular Component: membrane (GO:0016020);;	K20628|4.4e-138|pop:7495984|K20628 expansin | (RefSeq) expansin-A10	--	--	--	Expansin C-terminal domain	Expansin-A10 OS=Arabidopsis thaliana OX=3702 GN=EXPA10 PE=2 SV=1	S	Function unknown	expansin S1 precursor family protein-like 2 [Populus tomentosa]	EXPA10
Potri.004G185000.1	3.17854	2.72556	2.47114	1.21702	1.12807	0.814161	1.23038	1.74831	1.24707	1.66439	1.0505	1.69511	6.09005e-05	-0.887877	down	[Q]	Secondary metabolites biosynthesis, transport and catabolism	Biological Process: lipid metabolic process (GO:0006629);; Biological Process: suberin biosynthetic process (GO:0010345);; Biological Process: long-chain fatty-acyl-CoA metabolic process (GO:0035336);; Cellular Component: intracellular membrane-bounded organelle (GO:0043231);; Molecular Function: fatty-acyl-CoA reductase (alcohol-forming) activity (GO:0080019);;	K13356|4.9e-274|pop:7479040|K13356 alcohol-forming fatty acyl-CoA reductase [EC:1.2.1.84] | (RefSeq) fatty acyl-CoA reductase 3 isoform X1	Cutin, suberine and wax biosynthesis (ko00073);; Peroxisome (ko04146)	[I]	Lipid transport and metabolism	Male sterility protein	Fatty acyl-CoA reductase 3 OS=Arabidopsis thaliana OX=3702 GN=FAR3 PE=1 SV=1	I	Lipid transport and metabolism	fatty acyl-CoA reductase 3-like [Populus alba]	FAR3
Potri.004G146000.1	2.73851	2.87202	2.89977	0.989445	0.426527	1.07586	0.916383	0.632815	0.737112	1.94819	1.42406	1.21108	0.00144131	-0.887178	down	[Q]	Secondary metabolites biosynthesis, transport and catabolism	Molecular Function: oxidoreductase activity (GO:0016491);; Molecular Function: metal ion binding (GO:0046872);;	K24028|5.1e-50|aof:109828012|K24028 salicylic acid 3-hydroxylase [EC:1.14.11.-] | (RefSeq) protein DMR6-LIKE OXYGENASE 2-like	--	[QR]	Secondary metabolites biosynthesis, transport and catabolism;; General function prediction only	non-haem dioxygenase in morphine synthesis N-terminal	Protein DMR6-LIKE OXYGENASE 2 OS=Arabidopsis thaliana OX=3702 GN=DLO2 PE=2 SV=1	Q	Secondary metabolites biosynthesis, transport and catabolism	protein DMR6-LIKE OXYGENASE 2-like [Populus alba]	DLO2
Potri.018G081200.7	1.29728	1.75695	2.80355	0.564358	1.41169	0.430816	0.576352	0.517214	0.55939	0.508662	0.634172	0.913028	0.00157777	-0.886841	down	[IQR]	Lipid transport and metabolism;; Secondary metabolites biosynthesis, transport and catabolism;; General function prediction only	Cellular Component: integral component of membrane (GO:0016021);;	K13606|1.4e-218|pop:7458766|K13606 chlorophyll(ide) b reductase [EC:1.1.1.294] | (RefSeq) probable chlorophyll(ide) b reductase NYC1, chloroplastic	Porphyrin and chlorophyll metabolism (ko00860)	[R]	General function prediction only	short chain dehydrogenase	Probable chlorophyll(ide) b reductase NYC1, chloroplastic OS=Oryza sativa subsp. japonica OX=39947 GN=NYC1 PE=1 SV=1	Q	Secondary metabolites biosynthesis, transport and catabolism	probable chlorophyll(ide) b reductase NYC1, chloroplastic [Populus alba]	NYC1
Potri.001G442300.1	2.19439	2.61853	2.45093	0.748311	0.836069	0.962188	0.770425	0.302606	1.77576	0.405268	0.650216	0.611202	0.00174023	-0.885344	down	--	--	Cellular Component: plasma membrane (GO:0005886);; Cellular Component: integral component of membrane (GO:0016021);;	--	--	--	--	Domain of unknown function (DUF588)	CASP-like protein 1B2 OS=Populus trichocarpa OX=3694 GN=POPTRDRAFT_798217 PE=3 SV=3	S	Function unknown	CASP-like protein 1B2 [Populus alba]
Potri.014G118400.1	3.07409	3.15698	3.20442	1.09447	1.4183	1.60688	1.07513	1.54143	1.08244	1.84657	1.88878	2.01948	3.97792e-05	-0.882865	down	[G]	Carbohydrate transport and metabolism	Molecular Function: molecular_function (GO:0003674);; Molecular Function: catalytic activity (GO:0003824);; Biological Process: response to stress (GO:0006950);; Biological Process: response to oxidative stress (GO:0006979);; Biological Process: biological_process (GO:0008150);; Molecular Function: galactosyltransferase activity (GO:0008378);; Biological Process: response to abiotic stimulus (GO:…	K06611|0.0e+00|pop:7495209|K06611 stachyose synthetase [EC:2.4.1.67] | (RefSeq) stachyose synthase	Galactose metabolism (ko00052)	--	--	Raffinose synthase or seed imbibition protein Sip1	Stachyose synthase OS=Pisum sativum OX=3888 GN=STS1 PE=1 SV=1	S	Function unknown	stachyose synthase-like [Populus alba]	STS1
Potri.002G100400.1	12.2623	11.9027	12.393	6.20257	5.53684	6.35898	5.83607	6.71263	7.94498	6.99513	6.49899	7.34126	3.66533e-17	-0.88213	down	--	--	Biological Process: fucose metabolic process (GO:0006004);; Molecular Function: transferase activity, transferring glycosyl groups (GO:0016757);;	K23280|1.8e-109|pda:103709687|K23280 rhamnogalacturonan I rhamnosyltransferase [EC:2.4.1.351] | (RefSeq) O-fucosyltransferase 18-like	--	--	--	GDP-fucose protein O-fucosyltransferase	O-fucosyltransferase 7 OS=Arabidopsis thaliana OX=3702 GN=OFUT7 PE=2 SV=1	G	Carbohydrate transport and metabolism	O-fucosyltransferase 7-like isoform X1 [Populus alba]	OFUT7
Potri.006G243600.2	31.4872	21.3445	22.1632	5.21942	8.02823	7.2522	13.4038	15.3668	12.8434	15.1529	11.802	10.4549	0.000441636	-0.880905	down	--	--	Cellular Component: cellular_component (GO:0005575);; Cellular Component: intracellular (GO:0005622);; Cellular Component: cell (GO:0005623);; Cellular Component: cytoplasm (GO:0005737);; Cellular Component: endosome (GO:0005768);; Cellular Component: Golgi apparatus (GO:0005794);; Cellular Component: trans-Golgi network (GO:0005802);; Biological Process: response to stress (GO:0006950);; Biologi…	K12472|1.3e-33|cqi:110701739|K12472 epidermal growth factor receptor substrate 15 | (RefSeq) GATA zinc finger domain-containing protein 14-like	Endocytosis (ko04144)	--	--	BURP domain	BURP domain protein RD22 OS=Arabidopsis thaliana OX=3702 GN=RD22 PE=2 SV=1	S	Function unknown	BURP domain protein RD22-like [Populus alba]	RD22
Potri.009G120300.1	125.343	140.425	113.629	43.9913	50.6717	41.9724	55.2463	54.9328	65.0041	81.8893	78.1609	80.7904	2.84793e-05	-0.880433	down	--	--	--	--	--	--	--	--	--	--	--	hypothetical protein POPTR_009G120300 [Populus trichocarpa]
Potri.004G175800.3	1.40653	3.41216	1.56208	1.11387	1.07795	0.27375	0.450218	0.342657	0.471463	0.408882	0.47672	0.798656	0.00181609	-0.87784	down	[CHR]	Energy production and conversion;; Coenzyme transport and metabolism;; General function prediction only	Molecular Function: oxidoreductase activity, acting on the CH-OH group of donors, NAD or NADP as acceptor (GO:0016616);; Molecular Function: NAD binding (GO:0051287);;	K15893|1.6e-183|pop:7453649|K15893 glycerate dehydrogenase [EC:1.1.1.29] | (RefSeq) glycerate dehydrogenase	Glycine, serine and threonine metabolism (ko00260);; Glyoxylate and dicarboxylate metabolism (ko00630);; Carbon metabolism (ko01200)	[C]	Energy production and conversion	D-isomer specific 2-hydroxyacid dehydrogenase, NAD binding domain	Glycerate dehydrogenase OS=Cucumis sativus OX=3659 GN=HPR-A PE=2 SV=1	C	Energy production and conversion	PREDICTED: glycerate dehydrogenase [Populus euphratica]	HPR-A
Potri.001G080700.1	2.18407	2.96967	3.05402	1.29995	1.1145	1.0617	1.19909	1.18607	0.755165	0.900873	1.19381	1.86278	0.000538773	-0.874077	down	--	--	Molecular Function: electron carrier activity (GO:0009055);; Cellular Component: anchored component of plasma membrane (GO:0046658);;	--	--	--	--	Plastocyanin-like domain	Uclacyanin 1 OS=Arabidopsis thaliana OX=3702 GN=UCC1 PE=1 SV=1	S	Function unknown	mavicyanin [Populus alba]	UCC1
Potri.005G122600.2	3.98706	4.10696	4.10416	2.02073	1.81321	2.34908	1.65165	2.59188	2.31836	2.31945	2.05163	1.37834	3.46057e-06	-0.873282	down	[I]	Lipid transport and metabolism	Molecular Function: hydrolase activity (GO:0016787);;	K14759|1.6e-07|eus:EUTSA_v10017999mg|K14759 isochorismate synthase / 2-succinyl-5-enolpyruvyl-6-hydroxy-3-cyclohexene-1-carboxylate synthase / 2-succinyl-6-hydroxy-2,4-cyclohexadiene-1-carboxylate synthase / O-succinylbenzoate synthase [EC:5.4.4.2 2.2.1.9 4.2.99.20 4.2.1.113] | (RefSeq) hypothetical protein	Ubiquinone and other terpenoid-quinone biosynthesis (ko00130)	[R]	General function prediction only	alpha/beta hydrolase fold	--	S	Function unknown	epoxide hydrolase 3-like isoform X1 [Populus alba]
Potri.005G233400.2	23.6344	23.5613	23.875	11.9271	12.8857	11.774	12.749	13.6389	15.3244	13.745	11.8309	13.7992	1.55101e-26	-0.872462	down	[T]	Signal transduction mechanisms	Molecular Function: acid phosphatase activity (GO:0003993);; Molecular Function: metal ion binding (GO:0046872);;	K22390|1.7e-287|pop:7477642|K22390 acid phosphatase type 7 | (RefSeq) purple acid phosphatase 2 isoform X1	--	[G]	Carbohydrate transport and metabolism	Calcineurin-like phosphoesterase	Purple acid phosphatase 2 OS=Ipomoea batatas OX=4120 GN=PAP2 PE=1 SV=1	G	Carbohydrate transport and metabolism	purple acid phosphatase 2-like [Populus alba]	PAP2
Potri.015G010000.1	6.28161	8.1289	8.14856	1.14865	2.34965	2.97472	3.00765	4.97152	3.11435	3.06571	3.95003	3.3367	0.00111321	-0.872433	down	--	--	Cellular Component: integral component of membrane (GO:0016021);;	--	--	--	--	--	--	--	--	hypothetical protein POPTR_015G010000 [Populus trichocarpa]
Potri.005G084200.1	3.80577	4.84725	4.16083	0.447226	0.294603	1.15209	0.739023	1.61745	1.35484	1.15837	2.27041	1.98399	0.00201925	-0.870628	down	--	--	Cellular Component: integral component of membrane (GO:0016021);;	--	--	--	--	Chlorophyll A-B binding protein	Stress enhanced protein 2, chloroplastic OS=Arabidopsis thaliana OX=3702 GN=SEP2 PE=2 SV=1	S	Function unknown	stress enhanced protein 2, chloroplastic [Populus alba]	SEP2
Potri.014G118400.2	3.20202	3.23045	3.66036	1.26022	1.39615	1.99988	1.12672	1.56171	1.13941	1.93513	2.02464	2.10646	6.84811e-05	-0.870153	down	[G]	Carbohydrate transport and metabolism	Molecular Function: molecular_function (GO:0003674);; Molecular Function: catalytic activity (GO:0003824);; Biological Process: response to stress (GO:0006950);; Biological Process: response to oxidative stress (GO:0006979);; Biological Process: biological_process (GO:0008150);; Molecular Function: galactosyltransferase activity (GO:0008378);; Biological Process: response to abiotic stimulus (GO:…	K06611|0.0e+00|pop:7495209|K06611 stachyose synthetase [EC:2.4.1.67] | (RefSeq) stachyose synthase	Galactose metabolism (ko00052)	--	--	Raffinose synthase or seed imbibition protein Sip1	Stachyose synthase OS=Pisum sativum OX=3888 GN=STS1 PE=1 SV=1	S	Function unknown	stachyose synthase-like [Populus alba]	STS1
Potri.002G034400.1	163.245	198.734	151.957	85.0775	90.1367	70.4666	108.632	67.9799	120.949	98.1787	74.3247	85.4919	3.16722e-07	-0.8682	down	[R]	General function prediction only	Molecular Function: molecular_function (GO:0003674);; Molecular Function: catalytic activity (GO:0003824);; Cellular Component: cellular_component (GO:0005575);; Cellular Component: cell (GO:0005623);; Cellular Component: plasma membrane (GO:0005886);; Biological Process: cellular aromatic compound metabolic process (GO:0006725);; Biological Process: response to stress (GO:0006950);; Biological P…	K23050|1.7e-168|pop:7479737|K23050 phenylcoumaran benzylic ether reductase [EC:1.3.1.-] | (RefSeq) isoflavone reductase-like protein	--	--	--	NmrA-like family	Phenylcoumaran benzylic ether reductase Betv6 OS=Betula pendula OX=3505 GN=BETV6 PE=1 SV=1	S	Function unknown	phenylcoumaran benzylic ether reductase Betv6-like [Populus alba]	BETV6
Potri.003G212000.1	1.04698	1.70595	1.19602	0.366575	0.261606	0.509808	0.367302	0.800316	0.330994	0.799457	0.506359	0.683207	0.00174023	-0.866473	down	--		Molecular Function: protein serine/threonine kinase activity (GO:0004674);; Molecular Function: ATP binding (GO:0005524);; Cellular Component: integral component of membrane (GO:0016021);;	K13416|5.5e-57|adu:107481750|K13416 brassinosteroid insensitive 1-associated receptor kinase 1 [EC:2.7.10.1 2.7.11.1] | (RefSeq) BRASSINOSTEROID INSENSITIVE 1-associated receptor kinase 1 isoform X1	MAPK signaling pathway - plant (ko04016);; Plant hormone signal transduction (ko04075);; Plant-pathogen interaction (ko04626)	--	--	Protein kinase domain	G-type lectin S-receptor-like serine/threonine-protein kinase LECRK2 OS=Oryza sativa subsp. indica OX=39946 GN=LECRK2 PE=2 SV=1	T	Signal transduction mechanisms	G-type lectin S-receptor-like serine/threonine-protein kinase LECRK2 [Populus alba]	LECRK2
Potri.007G114400.1	3.44661	3.04802	4.69228	1.80025	1.16268	1.44422	1.25938	1.46561	2.33607	1.26471	1.25285	2.74402	0.000804498	-0.862272	down	--	--	--	--	--	--	--	--	--	--	--	protein PELPK2-like [Populus alba]
Potri.017G076800.1	17.2392	20.5509	19.8442	11.4251	9.21768	10.046	9.98722	8.8522	7.079	12.4498	9.58158	12.0981	1.06991e-07	-0.861447	down	[E]	Amino acid transport and metabolism	Cellular Component: integral component of membrane (GO:0016021);; Molecular Function: transmembrane transporter activity (GO:0022857);;	K14638|4.5e-136|cmax:111493070|K14638 solute carrier family 15 (peptide/histidine transporter), member 3/4 | (RefSeq) protein NRT1/ PTR FAMILY 2.13-like	--	[E]	Amino acid transport and metabolism	POT family	Protein NRT1/ PTR FAMILY 2.10 OS=Arabidopsis thaliana OX=3702 GN=NPF2.10 PE=1 SV=3	E	Amino acid transport and metabolism	protein NRT1/ PTR FAMILY 2.10-like [Populus alba]	NPF2.10
Potri.016G098100.1	3.09589	2.96136	3.23774	1.12706	1.76314	1.52222	1.84296	1.70725	1.70945	1.34176	1.24926	1.75322	1.18502e-05	-0.858227	down	--	--	Molecular Function: molecular_function (GO:0003674);; Molecular Function: nucleic acid binding (GO:0003676);; Molecular Function: DNA binding (GO:0003677);; Molecular Function: transcription factor activity, sequence-specific DNA binding (GO:0003700);; Molecular Function: binding (GO:0005488);; Cellular Component: cellular_component (GO:0005575);; Cellular Component: intracellular (GO:0005622);; …	--	--	[R]	General function prediction only	C2H2-type zinc finger	Zinc finger protein ZAT5 OS=Arabidopsis thaliana OX=3702 GN=ZAT5 PE=2 SV=1	S	Function unknown	zinc finger protein ZAT5-like [Populus alba]	ZAT5
Potri.T000300.1	2.18439	2.3976	2.44506	1.2149	0.886961	0.810798	1.03594	0.872399	0.976592	1.96998	0.720089	0.957125	0.000664937	-0.857927	down	--	--	Molecular Function: magnesium ion binding (GO:0000287);; Molecular Function: terpene synthase activity (GO:0010333);;	K18108|2.7e-215|vvi:100232956|K18108 (-)-alpha-terpineol synthase [EC:4.2.3.111] | (RefSeq) (-)-a-terpineol synthase	Monoterpenoid biosynthesis (ko00902)	--	--	Terpene synthase family, metal binding domain	(-)-alpha-terpineol synthase OS=Vitis vinifera OX=29760 PE=1 SV=1	S	Function unknown	terpene synthase 10 [Populus trichocarpa]	TPS-CIN
Potri.018G028000.1	10.0073	7.16382	9.74873	4.52816	4.83962	3.87215	4.45798	4.09654	3.86527	5.31236	4.9422	5.61171	1.67209e-06	-0.857593	down	--	--	Molecular Function: DNA binding (GO:0003677);; Molecular Function: transcription factor activity, sequence-specific DNA binding (GO:0003700);; Cellular Component: nucleus (GO:0005634);;	K13434|4.8e-17|qsu:112024624|K13434 pathogenesis-related genes transcriptional activator PTI6 | (RefSeq) pathogenesis-related genes transcriptional activator PTI6-like	Plant-pathogen interaction (ko04626)	--	--	AP2 domain	Ethylene-responsive transcription factor SHINE 2 OS=Arabidopsis thaliana OX=3702 GN=SHN2 PE=2 SV=1	K	Transcription	ethylene-responsive transcription factor SHINE 2-like [Populus alba]	SHN2
Potri.019G023700.4	3.3678	3.28519	3.52066	0.710344	1.63213	2.19851	1.52474	1.17357	1.42786	1.51027	1.69272	1.76066	0.000655483	-0.857469	down	--	--	Cellular Component: integral component of membrane (GO:0016021);;	K07573|1.6e-62|dzi:111277532|K07573 exosome complex component CSL4 | (RefSeq) uncharacterized protein LOC111277532	RNA degradation (ko03018)	--	--	--	--	--	--	uncharacterized protein LOC118056961 [Populus alba]
Potri.012G101500.1	2.64114	1.98331	1.98317	0.998819	0.802585	1.14071	0.993296	1.18515	1.45617	1.25048	0.933696	1.10151	3.58528e-05	-0.856649	down	[I]	Lipid transport and metabolism	Molecular Function: ACP phosphopantetheine attachment site binding involved in fatty acid biosynthetic process (GO:0000036);; Cellular Component: chloroplast (GO:0009507);; Molecular Function: acyl-[acyl-carrier-protein] hydrolase activity (GO:0016297);;	K10781|3.4e-225|pop:7484856|K10781 fatty acyl-ACP thioesterase B [EC:3.1.2.14 3.1.2.21] | (RefSeq) palmitoyl-acyl carrier protein thioesterase, chloroplastic	Fatty acid biosynthesis (ko00061);; Fatty acid metabolism (ko01212)	--	--	Acyl-ACP thioesterase	Palmitoyl-acyl carrier protein thioesterase, chloroplastic OS=Arabidopsis thaliana OX=3702 GN=FATB PE=1 SV=1	I	Lipid transport and metabolism	palmitoyl-acyl carrier protein thioesterase, chloroplastic-like [Populus alba]	FATB
Potri.002G240700.1	4.30855	2.14285	3.48079	0.207496	0.408692	0.649282	0.141185	0.307542	0.08143	1.10945	0.686084	1.47847	0.000781424	-0.855515	down	[R]	General function prediction only	Molecular Function: protein binding (GO:0005515);; Cellular Component: cellular_component (GO:0005575);; Cellular Component: intracellular (GO:0005622);; Cellular Component: cell (GO:0005623);; Cellular Component: nucleus (GO:0005634);; Cellular Component: nucleoplasm (GO:0005654);; Biological Process: regulation of carbohydrate metabolic process (GO:0006109);; Biological Process: regulation of s…	K14152|2.4e-69|cpep:111783531|K14152 phosphoribosyl-ATP pyrophosphohydrolase / phosphoribosyl-AMP cyclohydrolase / histidinol dehydrogenase [EC:3.6.1.31 3.5.4.19 1.1.1.23] | (RefSeq) uncharacterized protein LOC111783531	Histidine metabolism (ko00340);; Biosynthesis of amino acids (ko01230)	--	--	Tetratricopeptide repeat	Protein SULFUR DEFICIENCY-INDUCED 1 OS=Arabidopsis thaliana OX=3702 GN=SDI1 PE=2 SV=1	S	Function unknown	protein SULFUR DEFICIENCY-INDUCED 1 [Populus alba]	SDI1
Potri.010G208100.1	10.9485	9.06212	12.5905	4.76797	6.40284	5.63453	4.88148	6.44182	7.68948	5.85249	5.19768	4.65942	1.95509e-07	-0.854493	down	--	--	Molecular Function: transferase activity, transferring acyl groups other than amino-acyl groups (GO:0016747);;	K13264|2.3e-95|lja:Lj2g3v1090790.1|K13264 isoflavone 7-O-glucoside-6''-O-malonyltransferase [EC:2.3.1.115] | (RefSeq) Lj2g3v1090790.1; -	Isoflavonoid biosynthesis (ko00943);; Flavone and flavonol biosynthesis (ko00944)	--	--	Transferase family	Phenolic glucoside malonyltransferase 1 OS=Arabidopsis thaliana OX=3702 GN=PMAT1 PE=1 SV=1	--	--	phenolic glucoside malonyltransferase 1-like [Populus alba]	PMAT1
Potri.001G249700.1	0.999651	0.895655	1.02109	0.595893	0.229338	0.325821	0.663866	0.19645	0.271317	0.158357	0.273646	0.250227	0.00292517	-0.852186	down	[QV]	Secondary metabolites biosynthesis, transport and catabolism;; Defense mechanisms	Molecular Function: monooxygenase activity (GO:0004497);; Molecular Function: iron ion binding (GO:0005506);; Cellular Component: integral component of membrane (GO:0016021);; Molecular Function: oxidoreductase activity, acting on paired donors, with incorporation or reduction of molecular oxygen (GO:0016705);; Molecular Function: heme binding (GO:0020037);;	K15401|0.0e+00|pop:7468004|K15401 long-chain fatty acid omega-monooxygenase [EC:1.14.14.80] | (RefSeq) cytochrome P450 86A1	Fatty acid degradation (ko00071);; Cutin, suberine and wax biosynthesis (ko00073)	[QI]	Secondary metabolites biosynthesis, transport and catabolism;; Lipid transport and metabolism	Cytochrome P450	Cytochrome P450 86A1 OS=Arabidopsis thaliana OX=3702 GN=CYP86A1 PE=1 SV=2	Q	Secondary metabolites biosynthesis, transport and catabolism	cytochrome P450 86A1 [Populus trichocarpa]	CYP86A1
Potri.006G063300.1	2.84483	2.93275	2.52724	1.03715	1.22288	1.09873	1.54458	1.46288	2.04895	1.5262	1.2362	1.47913	1.97206e-05	-0.851481	down	[M]	Cell wall/membrane/envelope biogenesis	Biological Process: glycolipid biosynthetic process (GO:0009247);; Molecular Function: transferase activity, transferring hexosyl groups (GO:0016758);;	K03715|2.7e-269|pop:18099909|K03715 1,2-diacylglycerol 3-beta-galactosyltransferase [EC:2.4.1.46] | (RefSeq) monogalactosyldiacylglycerol synthase 2, chloroplastic	Glycerolipid metabolism (ko00561)	--	--	Monogalactosyldiacylglycerol (MGDG) synthase	Monogalactosyldiacylglycerol synthase 2, chloroplastic OS=Arabidopsis thaliana OX=3702 GN=MGD2 PE=1 SV=1	M	Cell wall/membrane/envelope biogenesis	monogalactosyldiacylglycerol synthase 2, chloroplastic-like [Populus alba]	MGD2
Potri.010G081300.7	0.413074	4.25302	0.482164	0.253996	0.382097	0.523106	0.334949	0.528518	0.415262	0.445972	0.309157	0.368647	0.00168439	-0.850712	down	--	--	Molecular Function: nucleic acid binding (GO:0003676);; Biological Process: gene silencing by RNA (GO:0031047);;	K11593|0.0e+00|pop:7498053|K11593 eukaryotic translation initiation factor 2C | (RefSeq) protein argonaute 10	--	[J]	Translation, ribosomal structure and biogenesis	Piwi domain	Protein argonaute 10 OS=Arabidopsis thaliana OX=3702 GN=AGO10 PE=1 SV=1	J	Translation, ribosomal structure and biogenesis	protein argonaute 10-like [Populus alba]	AGO10
Potri.012G100300.1	15.446	20.4585	11.2995	6.77835	7.30546	7.64767	6.44105	3.36369	3.91457	8.86665	6.1835	9.4085	0.00163818	-0.848007	down	--	--	--	--	--	--	--	--	--	--	--	hypothetical protein POPTR_012G100300 [Populus trichocarpa]
Potri.002G255800.7	1.06141	0.6065	0.19831	0.113315	0.203909	0.124545	0.094982	0.292013	0.232363	0.263117	0.05955	0.13176	0.00253346	-0.847216	down	[V]	Defense mechanisms	Molecular Function: ATP binding (GO:0005524);; Cellular Component: integral component of membrane (GO:0016021);; Molecular Function: ATPase activity (GO:0016887);; Molecular Function: ATPase activity, coupled to transmembrane movement of substances (GO:0042626);;	K05666|0.0e+00|cit:102618233|K05666 ATP-binding cassette, subfamily C (CFTR/MRP), member 2 | (RefSeq) ABC transporter C family member 3-like isoform X1	ABC transporters (ko02010)	[Q]	Secondary metabolites biosynthesis, transport and catabolism	ABC transporter transmembrane region	ABC transporter C family member 5 OS=Arabidopsis thaliana OX=3702 GN=ABCC5 PE=2 SV=2	Q	Secondary metabolites biosynthesis, transport and catabolism	ABC transporter C family member 5 [Populus alba]	ABCC5
Potri.003G142300.1	17.409	19.7472	19.2927	7.79152	10.1683	11.8606	9.00046	10.0431	11.717	10.3586	10.7335	11.2765	1.61415e-11	-0.844314	down	--	--	Cellular Component: integral component of membrane (GO:0016021);; Molecular Function: cellulose synthase (UDP-forming) activity (GO:0016760);; Biological Process: cellulose biosynthetic process (GO:0030244);; Biological Process: cell wall organization (GO:0071555);;	K10999|3.6e-111|peq:110032300|K10999 cellulose synthase A [EC:2.4.1.12] | (RefSeq) cellulose synthase A catalytic subunit 9 [UDP-forming]	--	--	--	Cellulose synthase	Cellulose synthase-like protein G3 OS=Arabidopsis thaliana OX=3702 GN=CSLG3 PE=2 SV=2	G	Carbohydrate transport and metabolism	cellulose synthase-like protein G3 [Populus alba]	CSLG3
Potri.001G332300.1	21.3702	21.5326	18.5382	4.73327	9.23715	11.4468	9.33533	10.9561	14.1196	11.9479	8.29498	10.3691	0.000186084	-0.843313	down	[HR]	Coenzyme transport and metabolism;; General function prediction only	Biological Process: lipid catabolic process (GO:0016042);; Molecular Function: hydrolase activity, acting on ester bonds (GO:0016788);;	K01052|2.0e-236|pop:7467713|K01052 lysosomal acid lipase/cholesteryl ester hydrolase [EC:3.1.1.13] | (RefSeq) triacylglycerol lipase 2	Steroid biosynthesis (ko00100)	[I]	Lipid transport and metabolism	Partial alpha/beta-hydrolase lipase region	Triacylglycerol lipase 2 OS=Arabidopsis thaliana OX=3702 GN=LIP2 PE=2 SV=1	I	Lipid transport and metabolism	triacylglycerol lipase 2-like [Populus alba]	LIP2
Potri.008G108400.1	2.54746	4.04281	3.18163	1.41896	1.10564	0.852548	1.44354	1.16036	1.1719	1.28038	0.666394	2.57476	0.00262238	-0.842231	down	--	--	--	--	--	--	--	--	--	--	--	uncharacterized protein LOC118062489 isoform X1 [Populus alba]
Potri.004G139700.1	23.8166	16.6662	21.865	5.57939	7.73162	9.7873	8.5143	9.93317	11.4491	13.1508	13.505	11.8211	0.000202488	-0.841	down	[Q]	Secondary metabolites biosynthesis, transport and catabolism	Molecular Function: oxidoreductase activity (GO:0016491);; Molecular Function: metal ion binding (GO:0046872);;	K05278|3.9e-190|pop:18097775|K05278 flavonol synthase [EC:1.14.20.6] | (RefSeq) flavonol synthase/flavanone 3-hydroxylase	Flavonoid biosynthesis (ko00941)	[QR]	Secondary metabolites biosynthesis, transport and catabolism;; General function prediction only	2OG-Fe(II) oxygenase superfamily	Flavonol synthase/flavanone 3-hydroxylase OS=Citrus unshiu OX=55188 GN=FLS PE=1 SV=1	Q	Secondary metabolites biosynthesis, transport and catabolism	flavonol synthase/flavanone 3-hydroxylase-like [Populus alba]	FLS
Potri.008G089000.1	5.03829	6.67822	5.48184	1.4313	1.52095	2.92907	2.11628	3.29363	2.22885	3.08412	1.77266	4.0708	0.00167261	-0.84	down	--	--	Molecular Function: DNA binding (GO:0003677);; Cellular Component: nucleus (GO:0005634);; Biological Process: regulation of transcription, DNA-templated (GO:0006355);;	K00521|7.5e-41|cmos:111447866|K00521 ferric-chelate reductase [EC:1.16.1.7] | (RefSeq) ferric reduction oxidase 7, chloroplastic-like	--	--	--	No apical meristem (NAM) protein	NAC domain-containing protein 2 OS=Solanum lycopersicum OX=4081 GN=NAP2 PE=2 SV=1	K	Transcription	NAC domain-containing protein 2-like [Populus alba]	NAP2
Potri.009G025200.1	3.41239	3.76327	2.70229	0.772943	0.674552	0.791232	0.565976	0.707089	2.23562	1.24463	1.82777	0.94294	0.00354887	-0.839979	down	--	--	Biological Process: lipid transport (GO:0006869);; Molecular Function: lipid binding (GO:0008289);;	--	--	--	--	Protease inhibitor/seed storage/LTP family	Non-specific lipid-transfer protein 8 OS=Arabidopsis thaliana OX=3702 GN=LTP8 PE=3 SV=1	G	Carbohydrate transport and metabolism	non-specific lipid-transfer protein 8 [Populus alba]	LTP8
Potri.003G214200.2	2.63286	4.56399	0.529419	0.130649	0.175447	1.35986	0.147207	0.823015	0.312206	0.130987	0.404399	0.41179	0.000807775	-0.83762	down	--	--	Cellular Component: 1,3-beta-D-glucan synthase complex (GO:0000148);; Molecular Function: 1,3-beta-D-glucan synthase activity (GO:0003843);; Cellular Component: plasma membrane (GO:0005886);; Biological Process: (1->3)-beta-D-glucan biosynthetic process (GO:0006075);; Cellular Component: integral component of membrane (GO:0016021);; Molecular Function: glucosyltransferase activity (GO:0046527);;	K11000|0.0e+00|pop:7463606|K11000 callose synthase [EC:2.4.1.-] | (RefSeq) callose synthase 3	--	[M]	Cell wall/membrane/envelope biogenesis	1,3-beta-glucan synthase component	Callose synthase 3 OS=Arabidopsis thaliana OX=3702 GN=CALS3 PE=3 SV=3	M	Cell wall/membrane/envelope biogenesis	LOW QUALITY PROTEIN: callose synthase 3-like [Populus alba]	CALS3
Potri.005G048400.1	1.29037	1.9369	1.33345	0.582512	0.744281	0.369429	0.683825	0.360365	0.95297	0.83006	0.61562	0.328424	0.00285376	-0.837596	down	--	--	--	--	--	--	--	--	--	--	--	--
Potri.004G075400.2	1.9187	1.90328	1.98386	0.578984	0.770821	0.482947	1.09129	0.311369	1.07199	0.507913	0.922347	0.791035	0.00342621	-0.834858	down	[T]	Signal transduction mechanisms	--	--	--	--	--	Universal stress protein family	--	S	Function unknown	universal stress protein PHOS32-like isoform X2 [Populus alba]
Potri.005G207100.1	128.681	149.972	123.878	73.6619	80.2965	87.7612	62.7755	74.9294	65.5721	77.3075	71.3731	79.6058	1.80288e-13	-0.833693	down	[R]	General function prediction only	Molecular Function: oxidoreductase activity (GO:0016491);;	K05275|2.3e-58|ppp:112279415|K05275 pyridoxine 4-dehydrogenase [EC:1.1.1.65] | (RefSeq) pyridoxal reductase, chloroplastic-like	Vitamin B6 metabolism (ko00750)	[C]	Energy production and conversion	Aldo/keto reductase family	Uncharacterized oxidoreductase At1g06690, chloroplastic OS=Arabidopsis thaliana OX=3702 GN=At1g06690 PE=1 SV=1	C	Energy production and conversion	uncharacterized oxidoreductase At1g06690, chloroplastic-like [Populus alba]
Potri.016G098500.2	9.67991	9.19616	7.63537	4.28966	4.42794	4.74467	2.36596	2.70299	2.15865	6.02436	4.88073	2.42052	0.00211575	-0.83313	down	--	--	--	--	--	--	--	SOUL heme-binding protein	Heme-binding-like protein At3g10130, chloroplastic OS=Arabidopsis thaliana OX=3702 GN=At3g10130 PE=1 SV=1	S	Function unknown	heme-binding-like protein [Populus alba]
Potri.007G076900.5	0.976437	1.25241	8.9164	0.840519	0.903485	0.958612	0.845172	0.745838	0.950975	1.22205	1.12395	1.31423	0.00301775	-0.832817	down	--	--	Cellular Component: cytoplasm (GO:0005737);; Cellular Component: proteasome regulatory particle, lid subcomplex (GO:0008541);; Cellular Component: nuclear proteasome complex (GO:0031595);; Biological Process: proteasome-mediated ubiquitin-dependent protein catabolic process (GO:0043161);;	K03035|2.9e-171|pop:7457153|K03035 26S proteasome regulatory subunit N5 | (RefSeq) 26S proteasome non-ATPase regulatory subunit 12 homolog A	Proteasome (ko03050)	[O]	Posttranslational modification, protein turnover, chaperones	PCI domain	26S proteasome non-ATPase regulatory subunit 12 homolog A OS=Arabidopsis thaliana OX=3702 GN=RPN5A PE=1 SV=1	O	Posttranslational modification, protein turnover, chaperones	26S proteasome non-ATPase regulatory subunit 12 homolog A [Populus trichocarpa]	RPN5A
Potri.006G000900.1	19.6259	15.9475	16.9738	8.26236	9.34917	9.75287	8.74921	11.732	10.0203	9.91668	8.91806	11.3611	1.3467e-12	-0.82811	down	--	--	--	--	--	--	--	Ring finger domain	--	O	Posttranslational modification, protein turnover, chaperones	uncharacterized protein LOC7489182 [Populus trichocarpa]
Potri.002G083200.3	5.52503	3.02089	3.93018	2.20671	1.90217	2.55074	1.09405	2.44169	1.53625	2.15104	2.20431	1.51399	0.000843924	-0.827506	down	[PR]	Inorganic ion transport and metabolism;; General function prediction only	Molecular Function: iron ion binding (GO:0005506);; Molecular Function: chlorophyllide a oxygenase [overall] activity (GO:0010277);; Molecular Function: 2 iron, 2 sulfur cluster binding (GO:0051537);;	K13600|1.3e-222|pop:7466466|K13600 chlorophyllide a oxygenase [EC:1.14.13.122] | (RefSeq) chlorophyllide a oxygenase, chloroplastic isoform X1	Porphyrin and chlorophyll metabolism (ko00860)	--	--	Rieske [2Fe-2S] domain	Chlorophyllide a oxygenase, chloroplastic OS=Arabidopsis thaliana OX=3702 GN=CAO PE=1 SV=1	P	Inorganic ion transport and metabolism	chlorophyllide a oxygenase, chloroplastic-like isoform X1 [Populus alba]	CAO
Potri.T131600.1	13.225	11.4046	10.6698	4.34703	6.29887	5.69782	5.27362	6.8473	5.97301	8.76478	6.76129	5.92312	6.88331e-06	-0.827353	down	[Q]	Secondary metabolites biosynthesis, transport and catabolism	Molecular Function: transferase activity, transferring acyl groups other than amino-acyl groups (GO:0016747);;	K19861|4.3e-216|pop:7491087|K19861 benzyl alcohol O-benzoyltransferase [EC:2.3.1.196 2.3.1.232] | (RefSeq) benzyl alcohol O-benzoyltransferase	--	--	--	Transferase family	Benzyl alcohol O-benzoyltransferase OS=Nicotiana tabacum OX=4097 GN=HSR201 PE=1 SV=1	S	Function unknown	benzyl alcohol O-benzoyltransferase-like [Populus alba]	HSR201
Potri.005G240700.1	361.959	339.597	324.821	154.824	166.363	142.058	143.848	182.016	175.935	241.807	235.584	207.93	1.49962e-06	-0.82526	down	[O]	Posttranslational modification, protein turnover, chaperones	Cellular Component: cellular_component (GO:0005575);; Cellular Component: intracellular (GO:0005622);; Cellular Component: cell (GO:0005623);; Cellular Component: nucleus (GO:0005634);; Cellular Component: cytoplasm (GO:0005737);; Cellular Component: chloroplast (GO:0009507);; Cellular Component: plastid (GO:0009536);; Cellular Component: organelle (GO:0043226);; Cellular Component: membrane-boun…	K03686|7.2e-10|cre:CHLREDRAFT_134605|K03686 molecular chaperone DnaJ | (RefSeq) CDJ2; chloroplast DnaJ-like protein	--	[O]	Posttranslational modification, protein turnover, chaperones	DnaJ domain	Chaperone protein dnaJ 11, chloroplastic OS=Arabidopsis thaliana OX=3702 GN=ATJ11 PE=1 SV=2	O	Posttranslational modification, protein turnover, chaperones	chaperone protein dnaJ 11, chloroplastic [Populus trichocarpa]	ATJ11
Potri.006G027000.1	15.4628	11.12	18.7017	6.28203	7.87516	7.76035	8.61226	10.27	7.72274	8.06985	8.81607	7.56498	1.10352e-06	-0.824327	down	--	--	--	--	--	[E]	Amino acid transport and metabolism	Serine hydrolase (FSH1)	Rhodanese-like domain-containing protein 6 OS=Arabidopsis thaliana OX=3702 GN=STR6 PE=2 SV=1	E	Amino acid transport and metabolism	dihydrofolate reductase-like [Populus alba]	STR6
Potri.006G236300.1	3.96506	5.01116	3.08918	0.491719	0.468971	1.92102	0.875426	1.68736	1.03492	1.63622	0.903337	2.43473	0.00436774	-0.823341	down	--	--	Biological Process: phosphorelay signal transduction system (GO:0000160);;	K14490|2.5e-72|pop:7462290|K14490 histidine-containing phosphotransfer peotein | (RefSeq) histidine-containing phosphotransfer protein 4	Plant hormone signal transduction (ko04075)	[T]	Signal transduction mechanisms	Hpt domain	Histidine-containing phosphotransfer protein 4 OS=Arabidopsis thaliana OX=3702 GN=AHP4 PE=1 SV=2	T	Signal transduction mechanisms	histidine-containing phosphotransfer protein 4-like [Populus alba]	AHP4
Potri.006G063300.2	2.84023	3.00379	2.80368	1.04942	1.24685	1.0854	1.56375	1.60133	2.20886	1.58979	1.39125	1.62555	7.93433e-05	-0.822625	down	[M]	Cell wall/membrane/envelope biogenesis	Biological Process: glycolipid biosynthetic process (GO:0009247);; Molecular Function: transferase activity, transferring hexosyl groups (GO:0016758);;	K03715|2.7e-269|pop:18099909|K03715 1,2-diacylglycerol 3-beta-galactosyltransferase [EC:2.4.1.46] | (RefSeq) monogalactosyldiacylglycerol synthase 2, chloroplastic	Glycerolipid metabolism (ko00561)	--	--	Monogalactosyldiacylglycerol (MGDG) synthase	Monogalactosyldiacylglycerol synthase 2, chloroplastic OS=Arabidopsis thaliana OX=3702 GN=MGD2 PE=1 SV=1	M	Cell wall/membrane/envelope biogenesis	monogalactosyldiacylglycerol synthase 2, chloroplastic-like [Populus alba]	MGD2
Potri.017G046800.1	6.48545	3.51374	7.85933	1.80452	1.37459	2.01186	3.03666	1.14097	2.91533	2.82847	0.799127	3.31871	0.00455426	-0.821666	down	--	--	--	--	--	--	--	--	--	--	--	hypothetical protein POPTR_017G046800 [Populus trichocarpa]
Potri.001G361800.7	9.74329	15.5092	3.57991	4.82964	5.18652	3.61453	2.85167	1.85288	3.92353	2.70699	1.41389	4.65493	0.00466749	-0.820528	down	--	--	--	--	--	--	--	--	--	--	--	--
Potri.004G096000.1	57.3846	52.2568	53.3609	25.4218	28.5088	30.3116	31.541	26.4767	32.6122	32.1937	33.7153	34.7059	3.40111e-12	-0.816572	down	--	--	Biological Process: lipid transport (GO:0006869);;	--	--	--	--	Probable lipid transfer	Non-specific lipid-transfer protein 2 OS=Prunus armeniaca OX=36596 PE=1 SV=1	S	Function unknown	non-specific lipid-transfer protein 2-like [Populus alba]
Potri.018G051400.1	128.314	106.845	121.428	59.3838	68.6803	72.32	56.8721	79.2314	74.9095	64.2391	68.7225	65.7855	8.28029e-17	-0.814633	down	[GI]	Carbohydrate transport and metabolism;; Lipid transport and metabolism	Molecular Function: enzyme inhibitor activity (GO:0004857);; Cellular Component: extracellular region (GO:0005576);; Cellular Component: cell wall (GO:0005618);; Molecular Function: pectinesterase activity (GO:0030599);; Biological Process: cell wall modification (GO:0042545);; Molecular Function: aspartyl esterase activity (GO:0045330);; Biological Process: pectin catabolic process (GO:0045490);;	K01051|0.0e+00|pop:7476660|K01051 pectinesterase [EC:3.1.1.11] | (RefSeq) pectinesterase	Pentose and glucuronate interconversions (ko00040)	--	--	Pectinesterase	Pectinesterase 1 OS=Citrus sinensis OX=2711 GN=PECS-1.1 PE=2 SV=1	G	Carbohydrate transport and metabolism	pectinesterase-like [Populus alba]	PECS-1.1
Potri.018G107800.1	2.85362	4.0838	4.07894	1.74452	1.71283	1.99136	2.04879	2.8669	1.44152	1.91546	1.63302	1.7838	7.19331e-05	-0.81407	down	--	--	--	--	--	--	--	Protein of unknown function (DUF616)	Probable hexosyltransferase MUCI70 OS=Arabidopsis thaliana OX=3702 GN=MUCI70 PE=1 SV=1	S	Function unknown	PREDICTED: uncharacterized protein LOC105121172 isoform X1 [Populus euphratica]	MUCI70
Potri.005G122600.1	2.90518	3.08435	3.52141	1.66313	1.63019	2.01086	1.74083	1.84963	1.76223	1.8707	1.53297	1.21111	8.87568e-06	-0.812684	down	[I]	Lipid transport and metabolism	Molecular Function: hydrolase activity (GO:0016787);;	K14759|1.6e-07|eus:EUTSA_v10017999mg|K14759 isochorismate synthase / 2-succinyl-5-enolpyruvyl-6-hydroxy-3-cyclohexene-1-carboxylate synthase / 2-succinyl-6-hydroxy-2,4-cyclohexadiene-1-carboxylate synthase / O-succinylbenzoate synthase [EC:5.4.4.2 2.2.1.9 4.2.99.20 4.2.1.113] | (RefSeq) hypothetical protein	Ubiquinone and other terpenoid-quinone biosynthesis (ko00130)	[R]	General function prediction only	alpha/beta hydrolase fold	--	S	Function unknown	epoxide hydrolase 3-like isoform X1 [Populus alba]
Potri.014G178800.1	2.25581	1.22659	1.93283	0.649275	0.793379	0.864133	0.820464	0.778145	0.409738	0.982486	0.612972	1.12799	0.00294874	-0.811025	down	--	--	Biological Process: metal ion transport (GO:0030001);; Molecular Function: metal ion binding (GO:0046872);;	--	--	[P]	Inorganic ion transport and metabolism	Heavy-metal-associated domain	Heavy metal-associated isoprenylated plant protein 4 OS=Arabidopsis thaliana OX=3702 GN=HIPP04 PE=3 SV=2	P	Inorganic ion transport and metabolism	heavy metal-associated isoprenylated plant protein 4 [Populus alba]	HIPP04
Potri.006G137300.1	2.40053	2.99323	2.37375	0.942861	1.02475	0.679605	1.24161	0.83224	2.20952	1.60294	1.07753	1.04514	0.0022612	-0.809951	down	--	--	Molecular Function: peroxidase activity (GO:0004601);; Molecular Function: calcium ion binding (GO:0005509);; Cellular Component: integral component of membrane (GO:0016021);; Molecular Function: oxidoreductase activity, acting on NAD(P)H, oxygen as acceptor (GO:0050664);;	K13447|5.0e-144|pop:18100289|K13447 respiratory burst oxidase [EC:1.6.3.- 1.11.1.-] | (RefSeq) respiratory burst oxidase homolog protein E	MAPK signaling pathway - plant (ko04016);; Plant-pathogen interaction (ko04626)	[PQ]	Inorganic ion transport and metabolism;; Secondary metabolites biosynthesis, transport and catabolism	Respiratory burst NADPH oxidase	Respiratory burst oxidase homolog protein E OS=Arabidopsis thaliana OX=3702 GN=RBOHE PE=2 SV=2	--	--	respiratory burst oxidase homolog protein E [Populus alba]	RBOHE
Potri.018G024800.14	1.07324	3.07113	3.5439	0.917929	1.16739	0.758648	1.27355	0.631203	0.270363	0.566305	0.65634	1.38928	0.00534997	-0.809902	down	[T]	Signal transduction mechanisms	Molecular Function: acid phosphatase activity (GO:0003993);; Molecular Function: metal ion binding (GO:0046872);;	K22390|1.4e-172|pop:7458383|K22390 acid phosphatase type 7 | (RefSeq) bifunctional purple acid phosphatase 26 isoform X1	--	[G]	Carbohydrate transport and metabolism	Calcineurin-like phosphoesterase	Bifunctional purple acid phosphatase 26 OS=Arabidopsis thaliana OX=3702 GN=PAP26 PE=1 SV=1	G	Carbohydrate transport and metabolism	bifunctional purple acid phosphatase 26-like [Populus alba]	PAP26
Potri.013G062500.11	1.65359	3.44727	1.04046	0.313301	0.677641	1.06845	0.279853	0.308342	1.13686	0.353954	0.606151	0.33224	0.00454255	-0.8057	down	--	--	Biological Process: protein homooligomerization (GO:0051260);;	K21919|6.2e-71|pop:7482371|K21919 BTB/POZ domain-containing protein KCTD9 | (RefSeq) FH protein interacting protein FIP2 isoform X1	--	[R]	General function prediction only	Pentapeptide repeats (8 copies)	FH protein interacting protein FIP2 OS=Arabidopsis thaliana OX=3702 GN=FIP2 PE=1 SV=1	K	Transcription	FH protein interacting protein FIP2-like isoform X2 [Populus alba]	FIP2
Potri.009G038300.5	11.9307	19.4093	14.3999	5.45988	5.3979	6.586	3.57237	7.52255	5.76504	10.4757	8.82061	9.37786	0.00247494	-0.804336	down	--	--	--	--	--	--	--	--	--	--	--	uncharacterized protein LOC118035099 isoform X1 [Populus alba]
Potri.005G107300.1	77.3132	104.194	73.1833	51.9335	46.4055	49.846	42.1524	47.9994	41.0937	46.3506	49.3879	56.2093	2.23835e-09	-0.800906	down	--	--	--	--	--	[BK]	Chromatin structure and dynamics;; Transcription	Divergent CRAL/TRIO domain	--	--	--	protein GDAP2 homolog [Populus alba]
Potri.007G022700.1	1.21713	9.53584	0.569657	0.596747	0.685129	1.44494	0.687059	0.466674	0.989375	0.246237	0.631831	0.44409	0.00168978	-0.7977	down	--	--	--	--	--	--	--	--	--	--	--	--
Potri.014G138900.1	184.828	177.45	192.132	62.1155	60.5554	84.5906	69.4699	79.072	89.9799	111.408	95.5749	166.372	0.00116615	-0.796502	down	--	--	--	--	--	--	--	DVL family	--	S	Function unknown	uncharacterized protein LOC118041853 [Populus alba]
Potri.010G228500.1	1.86794	2.78715	3.46436	0.904306	0.781589	1.09906	1.16417	2.04802	1.02403	1.69184	0.986087	1.44558	0.00321746	-0.795494	down	--	--	--	--	--	--	--	--	ACT domain-containing protein ACR10 OS=Arabidopsis thaliana OX=3702 GN=ACR10 PE=2 SV=1	S	Function unknown	ACT domain-containing protein ACR10 [Populus trichocarpa]	ACR10
Potri.006G044300.1	54.1824	48.3673	54.6178	24.0953	25.583	26.4543	23.1923	25.9472	26.3513	35.0696	29.4125	40.6971	1.43016e-05	-0.790587	down	--	--	--	--	--	--	--	--	--	--	--	unknown [Populus trichocarpa]
Potri.014G096400.1	8.13754	8.29016	8.45247	4.11219	4.73662	4.21489	5.3251	4.4904	3.11921	5.22708	4.74772	4.8179	6.88281e-06	-0.790561	down	--	--	Cellular Component: nucleosome (GO:0000786);; Molecular Function: DNA binding (GO:0003677);; Cellular Component: nucleus (GO:0005634);; Molecular Function: protein heterodimerization activity (GO:0046982);;	K11253|3.1e-70|pop:7494141|K11253 histone H3 | (RefSeq) histone H3-like centromeric protein HTR12 isoform X1	--	[B]	Chromatin structure and dynamics	Core histone H2A/H2B/H3/H4	Histone H3-like centromeric protein HTR12 OS=Arabidopsis thaliana OX=3702 GN=HTR12 PE=1 SV=3	B	Chromatin structure and dynamics	histone H3-like centromeric protein HTR12 [Populus alba]	HTR12
Potri.014G080200.1	2.23153	1.92267	2.33378	1.12303	0.869748	0.658215	0.932756	0.668749	1.19992	1.31684	0.452271	1.5493	0.00407935	-0.789516	down	[T]	Signal transduction mechanisms	Molecular Function: ATP binding (GO:0005524);; Cellular Component: integral component of membrane (GO:0016021);; Molecular Function: ATPase activity (GO:0016887);;	K05681|3.2e-91|gmx:100818395|K05681 ATP-binding cassette, subfamily G (WHITE), member 2 | (RefSeq) ABC transporter G family member 5	ABC transporters (ko02010)	[Q]	Secondary metabolites biosynthesis, transport and catabolism	ABC-2 type transporter	ABC transporter G family member 20 OS=Arabidopsis thaliana OX=3702 GN=ABCG20 PE=2 SV=1	Q	Secondary metabolites biosynthesis, transport and catabolism	ABC transporter G family member 20-like [Populus alba]	ABCG20
Potri.005G027200.2	3.23895	1.52685	2.80091	1.12195	1.37034	0.65768	1.38125	0.757648	1.06929	1.03009	1.12005	1.77129	0.00432462	-0.785294	down	--	--	Molecular Function: nucleic acid binding (GO:0003676);;	K12309|2.2e-82|lja:Lj3g3v0323160.1|K12309 beta-galactosidase [EC:3.2.1.23] | (RefSeq) Lj3g3v0323160.1; -	Galactose metabolism (ko00052);; Other glycan degradation (ko00511);; Glycosaminoglycan degradation (ko00531);; Sphingolipid metabolism (ko00600);; Glycosphingolipid biosynthesis - ganglio series (ko00604)	[R]	General function prediction only	Zinc finger, C2H2 type	Zinc finger protein GAI-ASSOCIATED FACTOR 1 OS=Arabidopsis thaliana OX=3702 GN=GAF1 PE=1 SV=1	S	Function unknown	zinc finger protein GAI-ASSOCIATED FACTOR 1-like [Populus alba]	GAF1
Potri.006G063600.1	5.31399	7.28275	5.71462	2.81653	3.40848	3.71638	2.48303	3.21216	3.51191	2.64113	4.17625	3.83121	4.90429e-05	-0.784682	down	--	--	--	--	--	--	--	--	--	--	--	hypothetical protein POPTR_006G063600 [Populus trichocarpa]
Potri.015G062100.1	1.23392	0.921074	22.4863	1.03376	0.766265	0.735046	0	1.09092	0.564336	1.39432	0.491001	0.795615	0.000308512	-0.784589	down	[G]	Carbohydrate transport and metabolism	Biological Process: carbohydrate metabolic process (GO:0005975);; Molecular Function: racemase and epimerase activity, acting on carbohydrates and derivatives (GO:0016857);;	K01783|6.2e-152|pop:18105789|K01783 ribulose-phosphate 3-epimerase [EC:5.1.3.1] | (RefSeq) ribulose-phosphate 3-epimerase, chloroplastic	Pentose phosphate pathway (ko00030);; Pentose and glucuronate interconversions (ko00040);; Carbon fixation in photosynthetic organisms (ko00710);; Carbon metabolism (ko01200);; Biosynthesis of amino acids (ko01230)	[G]	Carbohydrate transport and metabolism	Ribulose-phosphate 3 epimerase family	Ribulose-phosphate 3-epimerase, chloroplastic OS=Spinacia oleracea OX=3562 GN=RPE PE=1 SV=1	G	Carbohydrate transport and metabolism	ribulose-5-phosphate-3-epimerase, chloroplastic [Populus alba]	RPE
Potri.014G061400.1	2.17096	2.11971	2.09785	0.433572	0.373617	0.554845	0	0.517381	0	0.152116	0.517728	0.392244	0.00139447	-0.783238	down	--	--	Biological Process: cellular response to phosphate starvation (GO:0016036);;	--	--	[P]	Inorganic ion transport and metabolism	SPX domain	SPX domain-containing protein 3 OS=Arabidopsis thaliana OX=3702 GN=SPX3 PE=2 SV=1	P	Inorganic ion transport and metabolism	SPX domain-containing protein 3 [Populus trichocarpa]	SPX3
Potri.009G126400.1	5.56362	4.12578	4.05771	2.25783	1.43236	2.00902	1.64676	1.9524	3.35452	1.44144	2.36816	2.41613	0.00380763	-0.782179	down	--	--	Biological Process: response to auxin (GO:0009733);;	K14488|1.1e-44|pop:7494286|K14488 SAUR family protein | (RefSeq) auxin-responsive protein SAUR24	Plant hormone signal transduction (ko04075)	--	--	Auxin responsive protein	Auxin-responsive protein SAUR24 OS=Arabidopsis thaliana OX=3702 GN=SAUR24 PE=2 SV=1	S	Function unknown	auxin-responsive protein SAUR24 [Populus trichocarpa]	SAUR24
Potri.006G063300.3	2.85823	3.105	3.11259	1.06342	1.2713	1.0816	1.58969	1.75723	2.4429	1.65604	1.56643	1.7798	0.000539681	-0.781369	down	[M]	Cell wall/membrane/envelope biogenesis	Biological Process: glycolipid biosynthetic process (GO:0009247);; Molecular Function: transferase activity, transferring hexosyl groups (GO:0016758);;	K03715|2.7e-269|pop:18099909|K03715 1,2-diacylglycerol 3-beta-galactosyltransferase [EC:2.4.1.46] | (RefSeq) monogalactosyldiacylglycerol synthase 2, chloroplastic	Glycerolipid metabolism (ko00561)	--	--	Monogalactosyldiacylglycerol (MGDG) synthase	Monogalactosyldiacylglycerol synthase 2, chloroplastic OS=Arabidopsis thaliana OX=3702 GN=MGD2 PE=1 SV=1	M	Cell wall/membrane/envelope biogenesis	monogalactosyldiacylglycerol synthase 2, chloroplastic-like [Populus alba]	MGD2
Potri.001G348700.4	1.36525	1.89723	1.73262	0.648269	0.362491	0.694749	0.759274	0.99479	1.04272	0.596638	0.545418	1.15824	0.00487502	-0.780789	down	--	--	--	--	--	--	--	--	--	--	--	uncharacterized protein LOC118036888 isoform X1 [Populus alba]
Potri.T157500.1	5.70949	5.58901	5.20679	3.55771	3.00693	2.81406	2.7057	3.23135	3.18738	3.72286	3.26137	3.13411	5.28232e-11	-0.777793	down	--		Molecular Function: protein serine/threonine kinase activity (GO:0004674);; Molecular Function: ATP binding (GO:0005524);; Cellular Component: plasma membrane (GO:0005886);; Biological Process: protein phosphorylation (GO:0006468);; Cellular Component: integral component of membrane (GO:0016021);; Biological Process: recognition of pollen (GO:0048544);;	K24104|2.9e-59|thj:104799061|K24104 GPN-loop GTPase | (RefSeq) LOW QUALITY PROTEIN: uncharacterized protein LOC104799061	--	--	--	D-mannose binding lectin	G-type lectin S-receptor-like serine/threonine-protein kinase At4g27290 OS=Arabidopsis thaliana OX=3702 GN=At4g27290 PE=3 SV=4	T	Signal transduction mechanisms	G-type lectin S-receptor-like serine/threonine-protein kinase At4g27290 [Populus alba]
Potri.T000800.1	2.43297	1.52913	1.59899	0.793281	1.17433	0.669281	0.905864	0.984591	0.827002	1.03972	1.03649	1.18803	0.000663613	-0.777015	down	--	--	Molecular Function: magnesium ion binding (GO:0000287);; Molecular Function: terpene synthase activity (GO:0010333);;	K18108|8.1e-215|vvi:100232956|K18108 (-)-alpha-terpineol synthase [EC:4.2.3.111] | (RefSeq) (-)-a-terpineol synthase	Monoterpenoid biosynthesis (ko00902)	--	--	Terpene synthase family, metal binding domain	(-)-alpha-terpineol synthase OS=Vitis vinifera OX=29760 PE=1 SV=1	S	Function unknown	terpene synthase 10-like [Populus alba]	TPS-CIN
Potri.003G176800.1	3.39197	2.447	2.78102	1.47867	1.50896	1.78219	1.27776	1.26147	1.71066	2.14805	1.12448	1.0275	0.000929861	-0.776038	down	[Q]	Secondary metabolites biosynthesis, transport and catabolism	Biological Process: biosynthetic process (GO:0009058);; Molecular Function: transferase activity, transferring acyl groups other than amino-acyl groups (GO:0016747);;	K00660|1.9e-220|pop:7493198|K00660 chalcone synthase [EC:2.3.1.74] | (RefSeq) chalcone synthase 1	Flavonoid biosynthesis (ko00941);; Circadian rhythm - plant (ko04712)	--	--	Chalcone and stilbene synthases, N-terminal domain	Chalcone synthase 1 OS=Camellia sinensis OX=4442 GN=CHS1 PE=2 SV=1	H	Coenzyme transport and metabolism	chalcone synthase 1 [Populus alba]	CHS1
Potri.011G025200.1	39.8346	49.8972	33.1658	23.0709	24.8021	24.0376	11.9661	15.5808	20.992	26.9266	23.5706	22.6474	0.000506308	-0.775821	down	[H]	Coenzyme transport and metabolism	Molecular Function: iron ion binding (GO:0005506);; Cellular Component: cytosol (GO:0005829);; Biological Process: thiamine biosynthetic process (GO:0009228);; Cellular Component: chloroplast stroma (GO:0009570);; Molecular Function: transferase activity, transferring pentosyl groups (GO:0016763);; Biological Process: thiazole biosynthetic process (GO:0052837);;	K03146|7.5e-192|pop:7485534|K03146 cysteine-dependent adenosine diphosphate thiazole synthase [EC:2.4.2.60] | (RefSeq) thiamine thiazole synthase 2, chloroplastic	Thiamine metabolism (ko00730)	[R]	General function prediction only	Thi4 family	Thiamine thiazole synthase 2, chloroplastic OS=Vitis vinifera OX=29760 GN=THI1-2 PE=3 SV=1	H	Coenzyme transport and metabolism	thiamine thiazole synthase 2, chloroplastic-like [Populus alba]	THI1-2
Potri.004G086600.1	115.619	58.4764	73.9899	45.3688	35.7906	47.7095	42.0987	38.0769	45.0691	57.6012	49.2602	44.9528	7.30144e-05	-0.774092	down	--	--	Biological Process: lipid transport (GO:0006869);; Molecular Function: lipid binding (GO:0008289);;	--	--	--	--	Protease inhibitor/seed storage/LTP family	Non-specific lipid-transfer protein OS=Gossypium hirsutum OX=3635 PE=2 SV=1	C	Energy production and conversion	non-specific lipid-transfer protein 1-like [Populus alba]	LTP1
Potri.001G459200.1	6.14451	9.40758	5.18698	3.14206	3.13468	2.80636	1.88898	1.94494	2.48354	4.21014	4.55864	4.7689	0.00520868	-0.770019	down	[C]	Energy production and conversion	Molecular Function: oxidoreductase activity (GO:0016491);; Molecular Function: flavin adenine dinucleotide binding (GO:0050660);; Biological Process: oxidation-reduction process (GO:0055114);;	K22395|1.4e-157|hbr:110634568|K22395 cinnamyl-alcohol dehydrogenase [EC:1.1.1.195] | (RefSeq) berberine bridge enzyme-like 15	Phenylpropanoid biosynthesis (ko00940)	--	--	FAD binding domain	Berberine bridge enzyme-like 17 OS=Arabidopsis thaliana OX=3702 GN=At4g20800 PE=2 SV=1	C	Energy production and conversion	berberine bridge enzyme-like protein 53 [Populus davidiana x Populus alba var. pyramidalis]
Potri.010G132300.1	5.36697	7.04466	5.76255	3.61174	3.5446	3.1346	2.39556	2.31003	2.85617	4.27994	3.55095	3.82118	0.000190063	-0.767484	down	--	--	Cellular Component: integral component of membrane (GO:0016021);;	K24195|0.0e+00|pop:7466931|K24195 xenotropic and polytropic retrovirus receptor 1 | (RefSeq) phosphate transporter PHO1 homolog 1	--	[U]	Intracellular trafficking, secretion, and vesicular transport	EXS family	Phosphate transporter PHO1 homolog 1 OS=Arabidopsis thaliana OX=3702 GN=PHO1-H1 PE=2 SV=1	U	Intracellular trafficking, secretion, and vesicular transport	phosphate transporter PHO1 homolog 1 [Populus alba]	PHO1-H1
Potri.005G112900.6	3.01533	3.71379	3.29464	1.03159	1.684	1.3316	1.47889	2.50191	1.45886	2.18375	1.59466	1.80638	0.00238852	-0.76637	down	[P]	Inorganic ion transport and metabolism	Molecular Function: ferredoxin-NADP+ reductase activity (GO:0004324);; Cellular Component: chloroplast (GO:0009507);;	K02641|2.8e-98|pop:18099184|K02641 ferredoxin--NADP+ reductase [EC:1.18.1.2] | (RefSeq) ferredoxin--NADP reductase, leaf isozyme, chloroplastic	Photosynthesis (ko00195)	[C]	Energy production and conversion	--	Ferredoxin--NADP reductase, leaf-type isozyme, chloroplastic OS=Nicotiana tabacum OX=4097 GN=PETH PE=2 SV=1	C	Energy production and conversion	ferredoxin--NADP reductase, leaf isozyme, chloroplastic [Populus alba]	PETH
Potri.006G019500.2	3.06917	4.50676	2.73924	1.22846	0	0.49271	0	0.530367	0.553556	0.606246	0.637805	0.559559	0.00151007	-0.766282	down	--	--	--	--	--	--	--	--	--	S	Function unknown	hypothetical protein POPTR_006G019500 [Populus trichocarpa]
Potri.002G032500.1	2.26598	4.36116	1.05571	0.613154	1.61567	1.10259	0.563812	1.07881	1.24186	0.791211	0.970026	0.793539	0.00991111	-0.765786	down	[R]	General function prediction only	Molecular Function: nuclease activity (GO:0004518);;	K08999|5.3e-30|ppp:112285264|K08999 uncharacterized protein | (RefSeq) bifunctional nuclease 2-like	--	--	--	Domain of unknown function (DUF151)	Bifunctional nuclease 2 OS=Arabidopsis thaliana OX=3702 GN=BBD2 PE=2 SV=1	S	Function unknown	bifunctional nuclease 1-like [Populus alba]	BBD2
Potri.012G104300.1	3.58182	3.52415	3.28355	0.699123	1.64698	0.940234	1.36824	2.22837	0.622031	1.03437	1.6968	2.31837	0.00943917	-0.764578	down	--	--	Cellular Component: plasma membrane (GO:0005886);; Cellular Component: integral component of membrane (GO:0016021);;	--	--	--	--	Domain of unknown function (DUF588)	CASP-like protein 1F2 OS=Populus trichocarpa OX=3694 GN=POPTRDRAFT_823430 PE=3 SV=1	S	Function unknown	CASP-like protein 1F2 [Populus alba]
Potri.001G168600.1	0.978975	1.02156	0.846436	0.488239	0.294021	0.538573	0.365518	0.410609	0.498594	0.422276	0.511414	0.523314	0.00446634	-0.76346	down	[HR]	Coenzyme transport and metabolism;; General function prediction only	Cellular Component: integral component of membrane (GO:0016021);;	K13699|1.5e-06|mus:103998853|K13699 abhydrolase domain-containing protein 5 [EC:2.3.1.51] | (RefSeq) probable 1-acylglycerol-3-phosphate O-acyltransferase	--	[R]	General function prediction only	alpha/beta hydrolase fold	--	S	Function unknown	pimeloyl-[acyl-carrier protein] methyl ester esterase-like [Populus alba]
Potri.013G074300.1	24.6754	20.5371	21.9293	9.63249	11.6076	11.0942	9.9003	13.9645	11.6319	15.4519	14.2475	15.8613	1.06939e-05	-0.763395	down	--	--	--	--	--	--	--	--	--	--	--	--
Potri.007G023600.1	80.5193	104.803	69.4752	51.5478	52.6902	48.3556	37.1835	46.5154	38.2848	51.8484	50.3674	57.2894	3.71204e-06	-0.763381	down	--	--	Molecular Function: transcription factor activity, sequence-specific DNA binding (GO:0003700);; Cellular Component: nucleus (GO:0005634);; Molecular Function: protein dimerization activity (GO:0046983);;	K18878|2.8e-30|cann:107866053|K18878 BHLH transcription factor Upa20 | (RefSeq) Upa20; transcription factor bHLH137-like	Plant-pathogen interaction (ko04626)	--	--	Helix-loop-helix DNA-binding domain	Transcription factor HBI1 OS=Arabidopsis thaliana OX=3702 GN=HBI1 PE=1 SV=3	K	Transcription	transcription factor HBI1 [Populus trichocarpa]	HBI1
Potri.017G047400.1	9.848	6.99447	11.0824	4.09217	3.76326	4.4291	4.86544	4.37746	5.71808	7.56624	3.22384	4.72277	0.00207027	-0.760521	down	--	--	--	--	--	--	--	--	--	G	Carbohydrate transport and metabolism	protein PELPK1-like [Populus alba]
Potri.006G030000.1	1.96356	2.24279	3.93799	1.29546	1.01811	1.83628	0.596325	1.50325	1.3256	1.36584	1.00354	1.41275	0.00623945	-0.760325	down	--	--	Cellular Component: integral component of membrane (GO:0016021);; Biological Process: negative regulation of translation (GO:0017148);; Molecular Function: rRNA N-glycosylase activity (GO:0030598);;	--	--	--	--	Ricin-type beta-trefoil lectin domain	Ricin OS=Ricinus communis OX=3988 PE=1 SV=1	G	Carbohydrate transport and metabolism	ricin [Populus trichocarpa]
Potri.014G037200.1	7.47717	7.02356	8.47465	3.99235	4.32527	3.88587	3.8602	4.66675	5.37845	4.0772	4.79023	5.05625	3.11648e-08	-0.760286	down	--	--	Molecular Function: DNA binding (GO:0003677);; Cellular Component: nucleus (GO:0005634);;	K14491|2.2e-07|pop:18101870|K14491 two-component response regulator ARR-B family | (RefSeq) two-component response regulator ARR2 isoform X1	Plant hormone signal transduction (ko04075)	--	--	Myb-like DNA-binding domain	Probable transcription factor KAN4 OS=Arabidopsis thaliana OX=3702 GN=KAN4 PE=1 SV=1	K	Transcription	probable transcription factor KAN4 [Populus alba]	KAN4
Potri.009G059100.1	31.0985	41.4148	34.3441	15.1924	18.8802	21.7156	16.535	14.3447	18.9808	18.3821	21.9712	28.6696	0.000296433	-0.756889	down	--	--	--	--	--	--	--	--	--	--	--	hypothetical protein POPTR_009G059100 [Populus trichocarpa]
Potri.006G178700.1	1.03058	1.43001	2.00859	0.632426	0.319355	0.709827	0.578115	0.410287	0.865054	0.519346	0.964775	0.774984	0.00944744	-0.756486	down	[M]	Cell wall/membrane/envelope biogenesis	Molecular Function: catalytic activity (GO:0003824);; Molecular Function: coenzyme binding (GO:0050662);;	K09753|1.0e-43|ppp:112284670|K09753 cinnamoyl-CoA reductase [EC:1.2.1.44] | (RefSeq) cinnamoyl-CoA reductase 1-like	Phenylpropanoid biosynthesis (ko00940)	[V]	Defense mechanisms	NAD dependent epimerase/dehydratase family	Dihydroflavonol 4-reductase OS=Zea mays OX=4577 GN=A1 PE=3 SV=1	V	Defense mechanisms	cinnamoyl-CoA reductase-like SNL6 [Populus alba]	SNL6
Potri.005G259000.1	29.7512	36.3495	22.4667	18.8582	18.3323	15.447	13.8897	13.6676	10.5661	17.2471	14.1359	21.4998	0.000493447	-0.755415	down	--	--	--	--	--	--	--	PLATZ transcription factor	--	S	Function unknown	uncharacterized protein LOC118061860 [Populus alba]
Potri.001G043100.1	251.458	315.458	260.491	124.849	98.7707	104.019	118.049	124.589	163.926	175.69	206.056	210.039	0.000893177	-0.753874	down	[O]	Posttranslational modification, protein turnover, chaperones	Cellular Component: cellular_component (GO:0005575);; Cellular Component: intracellular (GO:0005622);; Cellular Component: cell (GO:0005623);; Cellular Component: nucleus (GO:0005634);; Cellular Component: cytoplasm (GO:0005737);; Biological Process: biological_process (GO:0008150);; Biological Process: response to radiation (GO:0009314);; Biological Process: response to light stimulus (GO:000941…	--	--	[O]	Posttranslational modification, protein turnover, chaperones	DnaJ domain	Chaperone protein dnaJ 8, chloroplastic OS=Arabidopsis thaliana OX=3702 GN=ATJ8 PE=2 SV=1	O	Posttranslational modification, protein turnover, chaperones	chaperone protein dnaJ 8, chloroplastic [Populus alba]	ATJ8
Potri.004G044300.2	102.217	101.483	89.3588	38.8291	27.5866	37.9549	45.9504	61.058	55.9563	55.7617	73.0843	69.776	0.00133678	-0.751724	down	--	--	--	--	--	--	--	PDDEXK-like family of unknown function	--	S	Function unknown	uncharacterized protein LOC118047298 [Populus alba]
Potri.004G148200.3	42.5865	42.251	48.1668	11.4962	15.088	18.4738	22.2816	23.9513	30.3317	22.3753	21.2063	36.0922	0.00383257	-0.749996	down	--	--	--	--	--	--	--	--	--	--	--	hypothetical protein POPTR_004G148200 [Populus trichocarpa]
Potri.011G122400.1	45.0369	45.2478	41.4065	28.2093	27.2359	27.9673	21.296	27.8904	22.7447	25.845	24.6776	29.1486	7.29197e-12	-0.748669	down	[IQR]	Lipid transport and metabolism;; Secondary metabolites biosynthesis, transport and catabolism;; General function prediction only	Cellular Component: chloroplast (GO:0009507);; Biological Process: photosynthesis (GO:0015979);; Biological Process: chlorophyll biosynthetic process (GO:0015995);; Molecular Function: protochlorophyllide reductase activity (GO:0016630);;	K00218|6.3e-219|pop:7460837|K00218 protochlorophyllide reductase [EC:1.3.1.33] | (RefSeq) protochlorophyllide reductase, chloroplastic	Porphyrin and chlorophyll metabolism (ko00860)	[Q]	Secondary metabolites biosynthesis, transport and catabolism	short chain dehydrogenase	Protochlorophyllide reductase, chloroplastic OS=Cucumis sativus OX=3659 GN=PORA PE=2 SV=1	Q	Secondary metabolites biosynthesis, transport and catabolism	protochlorophyllide reductase, chloroplastic [Populus trichocarpa]	PORA
Potri.018G046500.1	32.3954	27.698	31.848	6.84977	13.3897	19.4537	13.5487	14.3842	14.6885	11.1393	17.9165	25.5881	0.00517616	-0.74496	down	--	--	--	--	--	--	--	Cotton fibre expressed protein	--	S	Function unknown	uncharacterized protein LOC118053686 [Populus alba]
Potri.004G132200.1	11.5111	10.5343	10.2084	6.06172	6.84074	4.8385	5.82541	7.35529	7.25429	5.93567	6.8683	6.33073	1.94648e-09	-0.744949	down	[T]	Signal transduction mechanisms	Molecular Function: voltage-gated potassium channel activity (GO:0005249);; Cellular Component: integral component of membrane (GO:0016021);;	K21867|0.0e+00|pop:7463003|K21867 potassium channel | (RefSeq) potassium channel KAT1 isoform X1	--	[PT]	Inorganic ion transport and metabolism;; Signal transduction mechanisms	Ion transport protein	Potassium channel KAT1 OS=Arabidopsis thaliana OX=3702 GN=KAT1 PE=1 SV=2	P	Inorganic ion transport and metabolism	potassium channel KAT3 [Populus alba]	KAT1
Potri.004G042800.1	2.40389	2.93919	5.03866	1.7479	1.68585	2.07204	1.31932	2.15304	1.4555	1.87475	2.0438	1.10825	0.00517616	-0.743875	down	--	--	--	--	--	--	--	--	--	--	--	uncharacterized protein LOC118047309 [Populus alba]
Potri.001G044000.3	3.06768	2.64862	1.58038	1.08234	0.716595	1.05465	1.57078	1.55902	1.7395	1.06635	0.929641	0.924756	0.00732732	-0.741934	down	--	--	Cellular Component: cellular_component (GO:0005575);; Cellular Component: intracellular (GO:0005622);; Cellular Component: cell (GO:0005623);; Cellular Component: cytoplasm (GO:0005737);; Biological Process: biological_process (GO:0008150);; Cellular Component: chloroplast (GO:0009507);; Cellular Component: plastid stroma (GO:0009532);; Cellular Component: plastid (GO:0009536);; Cellular Componen…	--	--	--	--	Domain of unknown function (DUF1995)	Protein LOW PSII ACCUMULATION 3, chloroplastic OS=Arabidopsis thaliana OX=3702 GN=LPA3 PE=1 SV=1	S	Function unknown	protein LOW PSII ACCUMULATION 3, chloroplastic isoform X1 [Populus alba]	LPA3
Potri.005G233400.1	15.811	17.3463	16.145	9.03688	9.49674	8.6547	9.39661	10.2522	11.8947	9.95777	10.3324	10.3486	7.51404e-15	-0.738611	down	[T]	Signal transduction mechanisms	Molecular Function: acid phosphatase activity (GO:0003993);; Molecular Function: metal ion binding (GO:0046872);;	K22390|1.7e-287|pop:7477642|K22390 acid phosphatase type 7 | (RefSeq) purple acid phosphatase 2 isoform X1	--	[G]	Carbohydrate transport and metabolism	Calcineurin-like phosphoesterase	Purple acid phosphatase 2 OS=Ipomoea batatas OX=4120 GN=PAP2 PE=1 SV=1	G	Carbohydrate transport and metabolism	purple acid phosphatase 2-like [Populus alba]	PAP2
Potri.009G144600.1	9.50026	8.72236	8.56385	2.47609	1.2614	1.87181	4.04215	3.9817	6.56998	4.5096	4.17918	5.58344	0.0130902	-0.738236	down	--	--	--	--	--	--	--	PDDEXK-like family of unknown function	--	S	Function unknown	uncharacterized protein LOC118035672 [Populus alba]
Potri.T180100.1	1.37379	0.721674	1.78012	0.55304	0.850457	0.608451	0.559638	0.603984	0.68204	0.2819	0.358436	0.526516	0.0124622	-0.737223	down	[I]	Lipid transport and metabolism	Biological Process: lipid metabolic process (GO:0006629);; Molecular Function: oxidoreductase activity, acting on paired donors, with oxidation of a pair of donors resulting in the reduction of molecular oxygen to two molecules of water (GO:0016717);;	K10256|1.1e-183|qsu:111998386|K10256 omega-6 fatty acid desaturase / acyl-lipid omega-6 desaturase (Delta-12 desaturase) [EC:1.14.19.6 1.14.19.22] | (RefSeq) delta(12)-acyl-lipid-desaturase-like	Biosynthesis of unsaturated fatty acids (ko01040);; Fatty acid metabolism (ko01212)	--	--	Fatty acid desaturase	Delta(12)-acyl-lipid-desaturase OS=Punica granatum OX=22663 GN=FAD12 PE=2 SV=2	I	Lipid transport and metabolism	delta(12)-acyl-lipid-desaturase [Populus trichocarpa]	FAD12
Potri.015G000500.1	96.4494	77.8064	84.8325	29.6614	20.2136	42.8558	48.9961	31.6559	22.08	52.1947	67.5656	54.7914	0.00915025	-0.736224	down	--	--	Biological Process: cellular oxidant detoxification (GO:0098869);;	--	--	--	--	--	Protein RESPONSE TO LOW SULFUR 2 OS=Arabidopsis thaliana OX=3702 GN=LSU2 PE=1 SV=1	S	Function unknown	protein RESPONSE TO LOW SULFUR 2-like [Populus alba]	LSU2
Potri.017G045800.1	7.89725	4.99281	8.26424	4.12367	3.29087	3.58305	2.65757	1.97064	4.46106	4.32571	2.52528	4.51901	0.00631167	-0.736166	down	--	--	--	--	--	--	--	--	--	S	Function unknown	hypothetical protein POPTR_017G045800 [Populus trichocarpa]
Potri.001G058100.1	74.4388	102.086	83.2059	40.9067	49.922	43.1636	37.564	47.6646	48.5648	50.4925	62.1966	64.9647	5.23086e-05	-0.736076	down	--	--	Cellular Component: integral component of membrane (GO:0016021);;	--	--	--	--	--	--	--	--	uncharacterized protein LOC118042517 [Populus alba]
Potri.006G248300.2	2.52852	2.8942	2.27306	0.833828	1.17372	1.44888	1.22026	1.12876	0.944828	1.10074	1.33836	1.88607	0.00816919	-0.735839	down	--	--	--	--	--	--	--	--	--	--	--	uncharacterized protein LOC118050329 [Populus alba]
Potri.003G092800.1	74.7077	72.239	74.2353	32.5363	34.0888	41.6828	36.8003	38.9114	49.7876	44.235	49.1872	57.3983	1.19216e-05	-0.73504	down	--	--	--	--	--	--	--	PLATZ transcription factor	--	S	Function unknown	uncharacterized protein LOC118028361 [Populus alba]
Potri.006G004300.1	45.9663	57.2704	49.1927	32.7728	33.0438	31.4866	28.0916	29.9549	30.5123	31.6104	28.2438	31.9146	9.73688e-17	-0.734411	down	--	--	Cellular Component: integral component of membrane (GO:0016021);; Molecular Function: cellulose synthase (UDP-forming) activity (GO:0016760);; Biological Process: cellulose biosynthetic process (GO:0030244);; Biological Process: cell wall organization (GO:0071555);;	K10999|2.2e-116|aof:109844015|K10999 cellulose synthase A [EC:2.4.1.12] | (RefSeq) cellulose synthase A catalytic subunit 9 [UDP-forming]	--	--	--	Cellulose synthase	Cellulose synthase-like protein E6 OS=Oryza sativa subsp. japonica OX=39947 GN=CSLE6 PE=2 SV=1	G	Carbohydrate transport and metabolism	cellulose synthase like protein E3 [Populus tomentosa]	CSLE6
Potri.T107000.2	27.8008	18.874	25.0568	11.3674	11.9635	9.81233	9.07419	17.4828	16.6101	14.5094	13.9356	15.9201	0.000365476	-0.732003	down	[E]	Amino acid transport and metabolism	Molecular Function: 3-dehydroquinate dehydratase activity (GO:0003855);; Molecular Function: shikimate 3-dehydrogenase (NADP+) activity (GO:0004764);; Biological Process: shikimate metabolic process (GO:0019632);; Molecular Function: NADP binding (GO:0050661);;	K13832|1.3e-255|pop:112323234|K13832 3-dehydroquinate dehydratase / shikimate dehydrogenase [EC:4.2.1.10 1.1.1.25] | (RefSeq) bifunctional 3-dehydroquinate dehydratase/shikimate dehydrogenase, chloroplastic-like	Phenylalanine, tyrosine and tryptophan biosynthesis (ko00400);; Biosynthesis of amino acids (ko01230)	[E]	Amino acid transport and metabolism	Type I 3-dehydroquinase	Bifunctional 3-dehydroquinate dehydratase/shikimate dehydrogenase, chloroplastic OS=Arabidopsis thaliana OX=3702 GN=EMB3004 PE=1 SV=1	E	Amino acid transport and metabolism	bifunctional 3-dehydroquinate dehydratase/shikimate dehydrogenase, chloroplastic-like [Populus alba]	EMB3004
Potri.001G190100.1	45.0347	56.6144	43.7891	20.7196	18.4796	24.2048	30.2277	26.5541	22.8185	32.0377	36.1383	34.2701	0.000365389	-0.730043	down	[Q]	Secondary metabolites biosynthesis, transport and catabolism	Molecular Function: oxidoreductase activity (GO:0016491);;	--	--	--	--	Taurine catabolism dioxygenase TauD, TfdA family	Clavaminate synthase-like protein At3g21360 OS=Arabidopsis thaliana OX=3702 GN=At3g21360 PE=1 SV=1	S	Function unknown	clavaminate synthase-like protein At3g21360 [Populus alba]
Potri.007G075400.1	9.74143	10.6399	8.04211	4.93379	6.11648	5.48005	7.12399	6.11982	4.24381	5.11947	5.35111	5.15599	1.10284e-05	-0.729827	down	--	--	--	--	--	[S]	Function unknown	Eukaryotic protein of unknown function (DUF829)	--	S	Function unknown	hypothetical protein D5086_0000064640 [Populus alba]
Potri.004G092400.3	4.18447	1.23431	3.82457	1.24882	1.47846	1.81955	0.923118	1.75873	0.714018	0.510623	0.358412	0.909285	0.0149424	-0.729412	down	--	--	Cellular Component: CCR4-NOT complex (GO:0030014);;	--	--	[S]	Function unknown	CCR4-NOT transcription complex subunit 11	--	O	Posttranslational modification, protein turnover, chaperones	CCR4-NOT transcription complex subunit 11-like isoform X1 [Populus alba]
Potri.001G249800.4	1.02471	5.49577	6.19101	1.42337	2.45287	1.12156	1.2753	1.10818	1.7176	2.64962	1.2986	0.785113	0.0157605	-0.726957	down	[G]	Carbohydrate transport and metabolism	Cellular Component: integral component of membrane (GO:0016021);; Molecular Function: transmembrane transporter activity (GO:0022857);;	K08193|3.6e-236|pop:7481487|K08193 MFS transporter, ACS family, solute carrier family 17 (sodium-dependent inorganic phosphate cotransporter), other | (RefSeq) sodium-dependent phosphate transport protein 1, chloroplastic	--	[G]	Carbohydrate transport and metabolism	Major Facilitator Superfamily	Sodium-dependent phosphate transport protein 1, chloroplastic OS=Arabidopsis thaliana OX=3702 GN=ANTR1 PE=1 SV=1	G	Carbohydrate transport and metabolism	sodium-dependent phosphate transport protein 1, chloroplastic isoform X1 [Populus alba]	ANTR1
Potri.017G122300.1	21.8099	20.1218	22.3967	10.3814	10.7659	10.6098	11.2007	15.7119	14.458	12.8712	12.2252	15.7196	2.21659e-06	-0.726696	down	--	--	Molecular Function: zinc ion binding (GO:0008270);; Cellular Component: integral component of membrane (GO:0016021);;	K10661|6.4e-09|brp:103850604|K10661 E3 ubiquitin-protein ligase MARCH6 [EC:2.3.2.27] | (RefSeq) probable E3 ubiquitin ligase SUD1 isoform X1	Protein processing in endoplasmic reticulum (ko04141)	[A]	RNA processing and modification	Protein of unknown function (DUF3675)	--	A	RNA processing and modification	uncharacterized protein LOC118039607 [Populus alba]
Potri.007G019300.1	14.6028	13.0646	13.9898	5.89217	4.97148	5.58872	9.32996	2.84267	12.1408	8.2105	3.94264	5.6555	0.0122798	-0.725742	down	--	--	Molecular Function: peroxidase activity (GO:0004601);; Cellular Component: extracellular region (GO:0005576);; Biological Process: response to oxidative stress (GO:0006979);; Molecular Function: heme binding (GO:0020037);; Biological Process: hydrogen peroxide catabolic process (GO:0042744);; Molecular Function: metal ion binding (GO:0046872);;	K00430|7.9e-183|pop:7495509|K00430 peroxidase [EC:1.11.1.7] | (RefSeq) peroxidase 72	Phenylpropanoid biosynthesis (ko00940)	--	--	Peroxidase	Peroxidase 72 OS=Arabidopsis thaliana OX=3702 GN=PER72 PE=1 SV=1	Q	Secondary metabolites biosynthesis, transport and catabolism	peroxidase 72 [Populus alba]	PER72
Potri.007G031400.1	21.0173	20.8949	18.7344	13.6442	10.1099	10.4591	11.4891	10.9077	15.1977	12.24	13.6746	10.9398	1.06991e-07	-0.725454	down	--	--	Molecular Function: calcium channel activity (GO:0005262);; Cellular Component: mitochondrial inner membrane (GO:0005743);; Molecular Function: uniporter activity (GO:0015292);; Cellular Component: integral component of membrane (GO:0016021);; Biological Process: mitochondrial calcium ion homeostasis (GO:0051560);;	K20858|1.3e-191|pop:7473145|K20858 calcium uniporter protein, mitochondrial | (RefSeq) calcium uniporter protein 2, mitochondrial	--	[R]	General function prediction only	Mitochondrial calcium uniporter	Calcium uniporter protein 2, mitochondrial OS=Arabidopsis thaliana OX=3702 GN=At2g23790 PE=2 SV=1	S	Function unknown	calcium uniporter protein 2, mitochondrial-like [Populus alba]
Potri.014G067100.1	1.25553	1.06363	0.774354	0.433601	0.5504	0.514811	0.608128	0.577761	0.77995	0.403891	0.454916	0.448959	0.00480883	-0.725209	down	[GI]	Carbohydrate transport and metabolism;; Lipid transport and metabolism	Molecular Function: enzyme inhibitor activity (GO:0004857);; Cellular Component: extracellular region (GO:0005576);; Cellular Component: cell wall (GO:0005618);; Molecular Function: pectinesterase activity (GO:0030599);; Biological Process: cell wall modification (GO:0042545);; Molecular Function: aspartyl esterase activity (GO:0045330);; Biological Process: pectin catabolic process (GO:0045490);;	K01051|2.5e-289|pop:7488887|K01051 pectinesterase [EC:3.1.1.11] | (RefSeq) pectinesterase 2	Pentose and glucuronate interconversions (ko00040)	--	--	Pectinesterase	Pectinesterase 2 OS=Citrus sinensis OX=2711 GN=PECS-2.1 PE=2 SV=1	G	Carbohydrate transport and metabolism	pectinesterase 2-like [Populus alba]	PECS-2.1
Potri.018G086600.3	2.53059	1.61631	9.69831	1.63499	2.29951	2.06491	1.65423	2.44643	1.74863	2.11616	1.16177	2.0108	0.0162599	-0.725137	down	--	--	Biological Process: Golgi organization (GO:0007030);; Cellular Component: integral component of membrane (GO:0016021);;	K15255|1.2e-20|bna:106373435|K15255 ATP-dependent DNA helicase PIF1 [EC:3.6.4.12] | (RefSeq) uncharacterized protein LOC106373435	--	--	--	Golgin subfamily A member 5	Golgin candidate 1 OS=Arabidopsis thaliana OX=3702 GN=GC1 PE=2 SV=2	S	Function unknown	golgin candidate 1 isoform X3 [Populus alba]	GC1
Potri.009G009500.1	3.61197	4.40709	3.7738	2.25824	2.21611	1.95457	2.6731	2.33075	2.7754	2.73021	1.93792	2.00064	4.82744e-06	-0.723221	down	--	--	--	K01322|2.7e-08|nau:109222316|K01322 prolyl oligopeptidase [EC:3.4.21.26] | (RefSeq) prolyl endopeptidase-like	--	--	--	Protein of unknown function, DUF547	--	S	Function unknown	uncharacterized protein LOC118034761 [Populus alba]
Potri.001G330800.4	18.8318	11.0675	11.6061	2.3492	1.41855	2.3431	5.62533	3.26714	10.7309	6.67534	4.37461	7.87525	0.0164625	-0.721289	down	[O]	Posttranslational modification, protein turnover, chaperones	Molecular Function: metalloendopeptidase activity (GO:0004222);; Biological Process: CAAX-box protein processing (GO:0071586);;	--	--	--	--	Peptidase family M48	--	O	Posttranslational modification, protein turnover, chaperones	protease HtpX homolog [Populus alba]
Potri.001G169600.1	2.72926	2.13113	3.1188	0.548957	1.19762	1.4942	0.873176	1.12277	1.33193	1.21252	1.6757	1.83155	0.0121708	-0.721003	down	--	--	Molecular Function: DNA binding (GO:0003677);; Cellular Component: nucleus (GO:0005634);;	K09422|4.1e-99|pop:7490948|K09422 transcription factor MYB, plant | (RefSeq) transcription factor MYB114	--	[K]	Transcription	Myb-like DNA-binding domain	Transcription factor MYB3 OS=Crocosmia x crocosmiiflora OX=1053288 GN=MYB3 PE=2 SV=1	--	--	transcription factor MYB114-like [Populus alba]	MYB3
Potri.013G074400.1	15.3803	13.6006	13.3059	5.97347	6.49043	6.77604	6.44667	8.56545	8.24512	11.3137	7.83263	10.4734	0.00040277	-0.719405	down	[Q]	Secondary metabolites biosynthesis, transport and catabolism	Molecular Function: transferase activity, transferring acyl groups other than amino-acyl groups (GO:0016747);;	K19861|4.6e-218|pop:7465614|K19861 benzyl alcohol O-benzoyltransferase [EC:2.3.1.196 2.3.1.232] | (RefSeq) benzyl alcohol O-benzoyltransferase	--	--	--	Transferase family	Benzyl alcohol O-benzoyltransferase OS=Nicotiana tabacum OX=4097 GN=HSR201 PE=1 SV=1	S	Function unknown	benzyl alcohol O-benzoyltransferase-like [Populus alba]	HSR201
Potri.018G152500.1	11.4913	9.87137	8.50165	7.0245	4.93752	6.50231	5.28463	7.14159	5.02937	5.21119	5.71387	5.97986	7.71283e-06	-0.718825	down	--	--	--	K18643|8.4e-51|gra:105795008|K18643 katanin p80 WD40 repeat-containing subunit B1 | (RefSeq) uncharacterized LOC105795008	--	--	--	Protein of unknown function (DUF789)	--	S	Function unknown	uncharacterized protein LOC118029062 isoform X1 [Populus alba]
Potri.004G148200.1	33.6364	34.5356	38.5778	9.49458	11.8399	14.7331	18.0768	19.7578	25.3081	18.5292	16.5249	29.6273	0.00756534	-0.718501	down	--	--	--	--	--	--	--	--	--	--	--	hypothetical protein POPTR_004G148200 [Populus trichocarpa]
Potri.003G150300.1	2.72604	3.01184	3.38081	0.538276	0.809665	0.345024	0.826273	0.957265	1.62122	0.96963	0.078501	1.91034	0.0133393	-0.718158	down	--	--	Molecular Function: electron carrier activity (GO:0009055);;	--	--	--	--	Plastocyanin-like domain	Blue copper protein OS=Pisum sativum OX=3888 PE=2 SV=1	S	Function unknown	stellacyanin-like [Populus alba]
Potri.013G120800.1	25.4239	21.1294	21.5613	11.6806	8.58573	14.7677	11.0942	13.7567	16.0785	14.4278	11.4195	16.7448	0.000103429	-0.717946	down	[H]	Coenzyme transport and metabolism	Molecular Function: O-methyltransferase activity (GO:0008171);; Molecular Function: S-adenosylmethionine-dependent methyltransferase activity (GO:0008757);; Biological Process: aromatic compound biosynthetic process (GO:0019438);; Biological Process: methylation (GO:0032259);; Molecular Function: protein dimerization activity (GO:0046983);;	K16040|2.3e-196|pop:18104545|K16040 trans-resveratrol di-O-methyltransferase [EC:2.1.1.240] | (RefSeq) trans-resveratrol di-O-methyltransferase	Stilbenoid, diarylheptanoid and gingerol biosynthesis (ko00945)	[R]	General function prediction only	O-methyltransferase domain	Trans-resveratrol di-O-methyltransferase OS=Vitis vinifera OX=29760 GN=ROMT PE=1 SV=2	S	Function unknown	trans-resveratrol di-O-methyltransferase-like [Populus alba]	ROMT
Potri.015G100800.1	5.15734	4.54184	5.08531	3.77702	2.70893	2.41156	2.68219	2.96796	3.33426	3.25091	2.57735	2.19643	3.76562e-05	-0.717943	down	--	--	Molecular Function: transferase activity, transferring acyl groups other than amino-acyl groups (GO:0016747);;	K15400|2.0e-242|pop:7456620|K15400 omega-hydroxypalmitate O-feruloyl transferase [EC:2.3.1.188] | (RefSeq) omega-hydroxypalmitate O-feruloyl transferase	Cutin, suberine and wax biosynthesis (ko00073)	--	--	Transferase family	Omega-hydroxypalmitate O-feruloyl transferase OS=Arabidopsis thaliana OX=3702 GN=HHT1 PE=1 SV=1	S	Function unknown	omega-hydroxypalmitate O-feruloyl transferase-like [Populus alba]	HHT1
Potri.016G041600.5	8.08495	7.88812	10.9513	4.81414	4.38985	5.75394	2.52848	3.24709	4.43211	2.78392	3.96677	7.55881	0.0114413	-0.715866	down	--	--	Biological Process: response to acid chemical (GO:0001101);; Cellular Component: cellular_component (GO:0005575);; Cellular Component: intracellular (GO:0005622);; Cellular Component: cell (GO:0005623);; Cellular Component: cytoplasm (GO:0005737);; Biological Process: response to stress (GO:0006950);; Biological Process: biological_process (GO:0008150);; Biological Process: response to radiation …	--	--	--	--	Ataxin-2 C-terminal region	Protein EARLY RESPONSIVE TO DEHYDRATION 15 OS=Arabidopsis thaliana OX=3702 GN=ERD15 PE=1 SV=1	S	Function unknown	LIGHT STRESS-REGULATED 1 family protein [Populus alba]	ERD15
Potri.015G010100.1	0.921525	1.8292	2.788	0.423335	0.976736	0.365045	1.43094	0.519367	0.86116	0.711848	0.383553	0.376044	0.0182372	-0.715025	down	--	--	Molecular Function: hydrolase activity, hydrolyzing O-glycosyl compounds (GO:0004553);; Biological Process: carbohydrate metabolic process (GO:0005975);;	K19891|1.3e-79|eus:EUTSA_v10004013mg|K19891 glucan endo-1,3-beta-glucosidase 1/2/3 [EC:3.2.1.39] | (RefSeq) hypothetical protein	Starch and sucrose metabolism (ko00500)	--	--	Glycosyl hydrolases family 17	Glucan endo-1,3-beta-glucosidase OS=Triticum aestivum OX=4565 GN=GLC1 PE=2 SV=1	G	Carbohydrate transport and metabolism	hypothetical protein D5086_0000013760 [Populus alba]	GLC1
Potri.003G058500.5	47.7383	47.2025	32.0463	35.3015	19.4132	26.8043	26.6128	11.1702	15.6109	8.31206	20.3262	17.9824	0.0138983	-0.714863	down	[R]	General function prediction only	Molecular Function: kinase activity (GO:0016301);;	K15918|2.0e-151|pop:18096853|K15918 D-glycerate 3-kinase [EC:2.7.1.31] | (RefSeq) D-glycerate 3-kinase, chloroplastic	Glycine, serine and threonine metabolism (ko00260);; Glycerolipid metabolism (ko00561);; Glyoxylate and dicarboxylate metabolism (ko00630);; Carbon metabolism (ko01200)	[R]	General function prediction only	--	D-glycerate 3-kinase, chloroplastic OS=Arabidopsis thaliana OX=3702 GN=GLYK PE=1 SV=2	S	Function unknown	D-glycerate 3-kinase, chloroplastic-like isoform X1 [Populus alba]	GLYK
Potri.014G155800.1	10.6825	10.088	9.82023	4.62111	6.76244	7.48481	5.56197	6.44395	5.11949	6.29024	6.07256	6.32115	2.09808e-06	-0.713983	down	[QV]	Secondary metabolites biosynthesis, transport and catabolism;; Defense mechanisms	Molecular Function: monooxygenase activity (GO:0004497);; Molecular Function: iron ion binding (GO:0005506);; Molecular Function: oxidoreductase activity, acting on paired donors, with incorporation or reduction of molecular oxygen (GO:0016705);; Molecular Function: lyase activity (GO:0016829);; Molecular Function: heme binding (GO:0020037);;	K10528|3.2e-209|fve:101298061|K10528 hydroperoxide lyase [EC:4.1.2.-] | (RefSeq) linolenate hydroperoxide lyase, chloroplastic	alpha-Linolenic acid metabolism (ko00592)	--	--	Cytochrome P450	Fatty acid hydroperoxide lyase, chloroplastic OS=Solanum lycopersicum OX=4081 GN=HPL PE=1 SV=1	Q	Secondary metabolites biosynthesis, transport and catabolism	fatty acid hydroperoxide lyase, chloroplastic [Populus alba]	HPL
Potri.003G129100.1	15.0558	11.3343	12.8997	5.80912	6.56844	6.05485	5.91467	6.68224	9.19243	7.477	9.33288	10.2077	0.000456415	-0.713819	down	[QV]	Secondary metabolites biosynthesis, transport and catabolism;; Defense mechanisms	Molecular Function: monooxygenase activity (GO:0004497);; Molecular Function: iron ion binding (GO:0005506);; Cellular Component: integral component of membrane (GO:0016021);; Molecular Function: oxidoreductase activity, acting on paired donors, with incorporation or reduction of molecular oxygen (GO:0016705);; Molecular Function: heme binding (GO:0020037);;	K15398|0.0e+00|pop:7458180|K15398 fatty acid omega-hydroxylase [EC:1.14.-.-] | (RefSeq) cytochrome P450 86A7	Cutin, suberine and wax biosynthesis (ko00073)	[QI]	Secondary metabolites biosynthesis, transport and catabolism;; Lipid transport and metabolism	Cytochrome P450	Cytochrome P450 86A22 OS=Petunia hybrida OX=4102 GN=CYP86A22 PE=1 SV=1	Q	Secondary metabolites biosynthesis, transport and catabolism	cytochrome P450 86A22 [Populus alba]	CYP86A22
Potri.002G243900.2	6.36851	7.19814	5.54256	3.62476	2.81815	3.20274	3.66243	3.67052	4.70524	3.71446	4.21274	4.37956	1.35291e-05	-0.713689	down	[T]	Signal transduction mechanisms	Molecular Function: acid phosphatase activity (GO:0003993);; Cellular Component: integral component of membrane (GO:0016021);; Molecular Function: metal ion binding (GO:0046872);;	K22390|0.0e+00|pop:7459485|K22390 acid phosphatase type 7 | (RefSeq) purple acid phosphatase 15 isoform X1	--	[G]	Carbohydrate transport and metabolism	Purple acid Phosphatase, N-terminal domain	Purple acid phosphatase 15 OS=Arabidopsis thaliana OX=3702 GN=PAP15 PE=1 SV=1	G	Carbohydrate transport and metabolism	purple acid phosphatase 15 isoform X1 [Populus alba]	PAP15
Potri.014G172300.8	0.427833	12.4363	0.555649	0.511267	1.51763	1.16651	0.295358	0.830509	0.808445	0.48116	0.386821	0.704775	0.00345365	-0.711801	down	[J]	Translation, ribosomal structure and biogenesis	Molecular Function: translation elongation factor activity (GO:0003746);; Cellular Component: mitochondrial matrix (GO:0005759);; Biological Process: translational elongation (GO:0006414);; Biological Process: mitochondrial translational elongation (GO:0070125);;	K02357|1.5e-17|atr:18426703|K02357 elongation factor Ts | (RefSeq) uncharacterized protein LOC18426703	--	[J]	Translation, ribosomal structure and biogenesis	Elongation factor TS	Elongation factor Ts, mitochondrial OS=Ricinus communis OX=3988 GN=EFTS PE=3 SV=1	J	Translation, ribosomal structure and biogenesis	elongation factor Ts, mitochondrial [Populus trichocarpa]	EFTS
Potri.017G079600.1	23.0471	16.3118	26.5591	12.876	9.26287	11.2102	13.1136	15.3247	16.2821	12.0005	14.9075	10.5161	0.000101744	-0.710836	down	--	--	Molecular Function: protein binding (GO:0005515);; Cellular Component: cellular_component (GO:0005575);; Cellular Component: intracellular (GO:0005622);; Cellular Component: cell (GO:0005623);; Cellular Component: cytoplasm (GO:0005737);; Cellular Component: cytosol (GO:0005829);; Cellular Component: cytoskeleton (GO:0005856);; Cellular Component: microtubule associated complex (GO:0005875);; Cel…	--	--	--	--	Protein of unknown function (DUF4005)	Protein IQ-DOMAIN 31 OS=Arabidopsis thaliana OX=3702 GN=IQD31 PE=1 SV=1	S	Function unknown	protein IQ-DOMAIN 31-like [Populus alba]	IQD31
Potri.019G101900.1	147.404	95.3014	142.978	59.4045	59.7512	68.5406	75.039	94.5136	88.7663	88.6669	74.9386	75.7788	1.81641e-05	-0.710403	down	--	--	Cellular Component: extracellular region (GO:0005576);; Biological Process: sexual reproduction (GO:0019953);;	K20628|3.8e-156|pop:18108571|K20628 expansin | (RefSeq) expansin-B3 isoform X1	--	--	--	Expansin C-terminal domain	Expansin-B3 OS=Arabidopsis thaliana OX=3702 GN=EXPB3 PE=2 SV=2	S	Function unknown	expansin-B3-like [Populus alba]	EXPB3
Potri.008G157900.3	6.82158	3.07424	7.3859	2.22575	2.48959	3.26621	1.93285	2.3486	3.46232	3.86135	2.68085	3.64194	0.0110049	-0.709243	down	--	--	Cellular Component: cellular_component (GO:0005575);; Cellular Component: intracellular (GO:0005622);; Cellular Component: cell (GO:0005623);; Cellular Component: cytoplasm (GO:0005737);; Biological Process: transport (GO:0006810);; Biological Process: response to stress (GO:0006950);; Biological Process: biological_process (GO:0008150);; Biological Process: response to temperature stimulus (GO:0…	K17290|7.5e-10|apro:F751_3177|K17290 oxidoreductase [EC:1.1.1.-] | (RefSeq) Oxidoreductase HTATIP2	--	--	--	Chlorophyll A-B binding protein	Early light-induced protein 1, chloroplastic OS=Arabidopsis thaliana OX=3702 GN=ELIP1 PE=1 SV=1	S	Function unknown	early light-induced protein 1, chloroplastic-like [Populus alba]	ELIP1
Potri.001G097300.1	4.21639	3.82798	3.89595	1.32366	1.90776	1.47963	2.26253	2.48573	1.43208	2.41015	2.28349	3.40914	0.00630594	-0.705856	down	--	--	Biological Process: malate transport (GO:0015743);; Cellular Component: integral component of membrane (GO:0016021);;	K03695|3.0e-22|egr:104416563|K03695 ATP-dependent Clp protease ATP-binding subunit ClpB | (RefSeq) chaperone protein ClpB1-like	--	[R]	General function prediction only	Aluminium activated malate transporter	Aluminum-activated malate transporter 9 OS=Arabidopsis thaliana OX=3702 GN=ALMT9 PE=2 SV=1	S	Function unknown	aluminum-activated malate transporter 9-like [Populus alba]	ALMT9
Potri.001G044300.5	0.678195	1.60759	2.39714	0.627875	0.131787	0.632522	0.516113	0.289999	0.541527	0.935384	0.234054	0.735183	0.0186002	-0.70446	down	[M]	Cell wall/membrane/envelope biogenesis	Molecular Function: transferase activity, transferring glycosyl groups (GO:0016757);;	--	--	--	--	--	Photosynthetic NDH subunit of subcomplex B 1, chloroplastic OS=Arabidopsis thaliana OX=3702 GN=PNSB1 PE=2 SV=1	M	Cell wall/membrane/envelope biogenesis	photosynthetic NDH subunit of subcomplex B 1, chloroplastic [Populus alba]	PNSB1
Potri.002G100600.1	4.86665	5.06925	4.61071	3.0694	2.53828	2.66657	3.26571	2.84693	3.89787	2.55054	2.67086	2.08688	0.000139362	-0.703179	down	--	--	Cellular Component: nucleus (GO:0005634);; Biological Process: regulation of transcription, DNA-templated (GO:0006355);; Molecular Function: sequence-specific DNA binding (GO:0043565);;	K09338|1.7e-111|pop:7461793|K09338 homeobox-leucine zipper protein | (RefSeq) homeobox-leucine zipper protein ATHB-6 isoform X1	--	[K]	Transcription	Homeodomain	Homeobox-leucine zipper protein ATHB-16 OS=Arabidopsis thaliana OX=3702 GN=ATHB-16 PE=2 SV=2	K	Transcription	homeobox-leucine zipper protein ATHB-6-like isoform X1 [Populus alba]	ATHB-16
Potri.016G041600.4	6.89339	6.96061	9.18944	4.17516	3.72309	4.88942	2.331	2.96293	4.00222	2.5749	3.55426	6.68632	0.011856	-0.701966	down	--	--	Biological Process: response to acid chemical (GO:0001101);; Cellular Component: cellular_component (GO:0005575);; Cellular Component: intracellular (GO:0005622);; Cellular Component: cell (GO:0005623);; Cellular Component: cytoplasm (GO:0005737);; Biological Process: response to stress (GO:0006950);; Biological Process: biological_process (GO:0008150);; Biological Process: response to radiation …	--	--	--	--	Ataxin-2 C-terminal region	Protein EARLY RESPONSIVE TO DEHYDRATION 15 OS=Arabidopsis thaliana OX=3702 GN=ERD15 PE=1 SV=1	S	Function unknown	LIGHT STRESS-REGULATED 1 family protein [Populus alba]	ERD15
Potri.006G011600.1	27.1855	32.0322	27.7835	16.8796	17.9053	11.5447	18.9754	11.895	24.78	13.1541	16.2821	17.2385	0.00126692	-0.700756	down	--	--	--	--	--	--	--	--	--	--	--	major latex allergen Hev b 5-like [Populus alba]
Potri.002G188000.1	327.87	403.131	322.82	149.657	162.629	189.484	254.847	214.589	268.361	202.245	195.083	247.376	5.08601e-05	-0.70003	down	--	--	--	--	--	--	--	--	--	--	--	hypothetical protein POPTR_002G188000 [Populus trichocarpa]
Potri.018G048500.1	2.41158	1.61881	2.42011	0.941643	0.623437	1.23438	0.972505	1.3093	1.54121	1.11712	1.24876	1.43521	0.00580101	-0.69994	down	--	--	Molecular Function: intramolecular lyase activity (GO:0016872);;	--	--	--	--	Chalcone isomerase like	Fatty-acid-binding protein 2 OS=Arabidopsis thaliana OX=3702 GN=FAP2 PE=2 SV=2	S	Function unknown	fatty-acid-binding protein 2-like [Populus alba]	FAP2
Potri.012G081900.2	0.458616	3.44364	4.33263	0.216716	0.21195	0.153165	1.68232	0.556155	0.814089	0.381729	0.618589	0.450438	0.0072372	-0.698379	down	--	--	Molecular Function: hydrolase activity, acting on ester bonds (GO:0016788);;	K23978|2.1e-103|pop:7456893|K23978 isoamyl acetate esterase [EC:3.1.1.112] | (RefSeq) GDSL esterase/lipase At5g62930	--	[I]	Lipid transport and metabolism	GDSL-like Lipase/Acylhydrolase	GDSL esterase/lipase At5g62930 OS=Arabidopsis thaliana OX=3702 GN=At5g62930 PE=2 SV=3	I	Lipid transport and metabolism	GDSL esterase/lipase At5g62930 [Populus alba]
Potri.009G032000.2	25.1762	108.514	29.2989	12.068	25.5635	17.7252	12.4608	18.8158	28.1755	30.2002	19.0365	26.2969	0.0224953	-0.698255	down	--	--	Molecular Function: DNA binding (GO:0003677);;	K03255|9.2e-53|smo:SELMODRAFT_442478|K03255 protein TIF31 | (RefSeq) hypothetical protein	--	--	--	--	Telomere repeat-binding protein 5 OS=Arabidopsis thaliana OX=3702 GN=TRP5 PE=1 SV=2	K	Transcription	telomere repeat-binding protein 5-like isoform X1 [Populus alba]	TRP5
Potri.001G157600.1	4.58772	5.39106	4.65665	2.47445	2.97555	2.45317	2.4135	4.02242	2.88002	2.52104	2.75413	3.31686	0.000158144	-0.697638	down	--	--	Cellular Component: integral component of membrane (GO:0016021);; Molecular Function: transmembrane transporter activity (GO:0022857);;	K17500|4.3e-30|nto:104085001|K17500 integrin-linked kinase-associated serine/threonine phosphatase 2C [EC:3.1.3.16] | (RefSeq) WAT1-related protein At3g18200 isoform X1	--	--	--	EamA-like transporter family	WAT1-related protein At5g47470 OS=Arabidopsis thaliana OX=3702 GN=At5g47470 PE=3 SV=1	S	Function unknown	WAT1-related protein At5g47470 [Populus alba]
Potri.009G138900.1	4.3289	3.9094	3.89315	2.36777	2.47112	1.50487	1.91294	2.2362	2.53068	2.34126	1.72589	3.40154	0.0019937	-0.696752	down	[G]	Carbohydrate transport and metabolism	Cellular Component: integral component of membrane (GO:0016021);; Molecular Function: transmembrane transporter activity (GO:0022857);;	--	--	[R]	General function prediction only	Major Facilitator Superfamily	--	S	Function unknown	hippocampus abundant transcript 1 protein-like [Populus alba]
Potri.002G033600.1	3.68689	7.61862	7.40444	1.50167	3.33469	2.85783	2.54222	2.48356	3.59828	4.07459	3.08713	4.60885	0.0143239	-0.696692	down	[M]	Cell wall/membrane/envelope biogenesis	Molecular Function: catalytic activity (GO:0003824);;	K13082|6.5e-196|pop:7471942|K13082 bifunctional dihydroflavonol 4-reductase/flavanone 4-reductase [EC:1.1.1.219 1.1.1.234] | (RefSeq) dihydroflavonol 4-reductase	Flavonoid biosynthesis (ko00941)	[V]	Defense mechanisms	NAD dependent epimerase/dehydratase family	Bifunctional dihydroflavonol 4-reductase/flavanone 4-reductase OS=Malus domestica OX=3750 GN=DFR PE=1 SV=1	V	Defense mechanisms	dihydroflavonol 4-reductase-like [Populus alba]	DFR
Potri.016G098500.1	11.2389	16.1775	12.9215	7.93171	8.46082	9.01424	6.48038	5.79157	9.8963	7.65283	6.61184	9.0686	0.000315563	-0.696374	down	--	--	--	--	--	--	--	SOUL heme-binding protein	Heme-binding-like protein At3g10130, chloroplastic OS=Arabidopsis thaliana OX=3702 GN=At3g10130 PE=1 SV=1	S	Function unknown	heme-binding-like protein [Populus alba]
Potri.016G006700.1	5.14682	3.91027	6.0881	2.99745	1.14518	2.19443	2.28698	2.64082	3.96828	3.40458	2.31035	1.53983	0.0155878	-0.696234	down	--	--	Molecular Function: DNA binding (GO:0003677);; Molecular Function: transcription factor activity, sequence-specific DNA binding (GO:0003700);; Molecular Function: copper ion binding (GO:0005507);; Biological Process: metal ion transport (GO:0030001);; Cellular Component: host cell nucleus (GO:0042025);;	--	--	--	--	--	--	S	Function unknown	protein PYRICULARIA ORYZAE RESISTANCE 21-like [Populus alba]
Potri.012G134300.1	0.693515	2.35975	1.03838	0.625423	0.434127	0.587194	0.3999	0.738237	0.85052	0.608665	0.477065	0.740793	0.0225645	-0.695249	down	--	--	Cellular Component: Golgi membrane (GO:0000139);; Biological Process: GPI anchor biosynthetic process (GO:0006506);; Cellular Component: integral component of membrane (GO:0016021);;	K23553|5.7e-203|pop:7482151|K23553 post-GPI attachment to proteins factor 3 | (RefSeq) post-GPI attachment to proteins factor 3 isoform X1	--	[S]	Function unknown	Per1-like family	--	S	Function unknown	post-GPI attachment to proteins factor 3-like isoform X1 [Populus alba]
Potri.013G018200.1	29.2459	21.7677	35.3824	9.62867	15.9135	19	9.05498	11.0767	15.7642	22.5876	13.2	19.4098	0.0103252	-0.693969	down	--	--	Cellular Component: nucleosome (GO:0000786);; Molecular Function: DNA binding (GO:0003677);; Cellular Component: nucleus (GO:0005634);; Molecular Function: protein heterodimerization activity (GO:0046982);;	K11251|1.1e-69|pop:7481741|K11251 histone H2A | (RefSeq) probable histone H2A.5	--	[B]	Chromatin structure and dynamics	C-terminus of histone H2A	Probable histone H2A.5 OS=Arabidopsis thaliana OX=3702 GN=At5g27670 PE=1 SV=1	B	Chromatin structure and dynamics	probable histone H2A.5 [Populus alba]
Potri.013G054000.1	1.63236	2.00686	3.7235	0.802249	1.30824	1.4863	0.874715	0.965944	0.908672	0.789574	1.39695	1.94118	0.0194079	-0.693514	down	--	--	Molecular Function: DNA binding (GO:0003677);; Cellular Component: nucleus (GO:0005634);; Biological Process: regulation of transcription, DNA-templated (GO:0006355);;	K00521|2.3e-42|cmos:111447866|K00521 ferric-chelate reductase [EC:1.16.1.7] | (RefSeq) ferric reduction oxidase 7, chloroplastic-like	--	--	--	No apical meristem (NAM) protein	NAC transcription factor 47 OS=Arabidopsis thaliana OX=3702 GN=NAC047 PE=2 SV=1	K	Transcription	NAC transcription factor 47-like [Populus alba]	NAC047
Potri.001G318500.1	3.42025	4.35441	2.74186	2.25685	2.68623	1.14368	1.1726	1.07141	0.668503	1.63998	1.69942	2.13006	0.0216594	-0.693363	down	[GEPR]	Carbohydrate transport and metabolism;; Amino acid transport and metabolism;; Inorganic ion transport and metabolism;; General function prediction only	Molecular Function: inorganic phosphate transmembrane transporter activity (GO:0005315);; Biological Process: phosphate ion transport (GO:0006817);; Cellular Component: integral component of membrane (GO:0016021);;	K08176|3.9e-301|pop:7495847|K08176 MFS transporter, PHS family, inorganic phosphate transporter | (RefSeq) probable inorganic phosphate transporter 1-5	--	[P]	Inorganic ion transport and metabolism	Sugar (and other) transporter	Probable inorganic phosphate transporter 1-5 OS=Arabidopsis thaliana OX=3702 GN=PHT1-5 PE=2 SV=2	P	Inorganic ion transport and metabolism	probable inorganic phosphate transporter 1-5 [Populus alba]	PHT1-5
Potri.003G116600.1	12.8788	12.0587	12.0089	4.51614	5.59694	6.12885	5.41825	8.19836	8.63272	6.84596	7.37828	10.4189	0.00187576	-0.693109	down	[OT]	Posttranslational modification, protein turnover, chaperones;; Signal transduction mechanisms	Biological Process: response to acid chemical (GO:0001101);; Molecular Function: molecular_function (GO:0003674);; Molecular Function: binding (GO:0005488);; Cellular Component: cellular_component (GO:0005575);; Cellular Component: intracellular (GO:0005622);; Cellular Component: cell (GO:0005623);; Cellular Component: cytoplasm (GO:0005737);; Cellular Component: cytosol (GO:0005829);; Biological…	--	--	--	--	ACT domain	ACT domain-containing protein ACR8 OS=Arabidopsis thaliana OX=3702 GN=ACR8 PE=2 SV=1	S	Function unknown	ACT domain-containing protein ACR8-like [Populus alba]	ACR8
Potri.006G011600.2	28.9356	33.555	29.5626	17.4227	19.007	12.1435	20.1943	12.5943	27.0764	13.7877	17.2275	17.9647	0.00182577	-0.69308	down	--	--	--	--	--	--	--	--	--	--	--	major latex allergen Hev b 5-like [Populus alba]
Potri.012G078900.2	2.11226	0.995204	1.82683	1.09762	0.826666	0.621837	0.769686	0.978764	0.91971	0.993262	0.849842	1.03011	0.0052437	-0.691931	down	--	--	Molecular Function: ubiquitin-protein transferase activity (GO:0004842);; Cellular Component: nucleus (GO:0005634);; Cellular Component: cytoplasm (GO:0005737);;	K10260|1.6e-17|mpp:MICPUCDRAFT_56233|K10260 F-box and WD-40 domain protein 7 | (RefSeq) WD40 repeat protein	Ubiquitin mediated proteolysis (ko04120)	[S]	Function unknown	U-box domain	U-box domain-containing protein 19 OS=Arabidopsis thaliana OX=3702 GN=PUB19 PE=2 SV=1	S	Function unknown	U-box domain-containing protein 19 [Populus trichocarpa]	PUB19
Potri.005G121200.1	22.5162	27.2423	22.0506	14.6532	11.9743	12.1148	15.4319	14.4289	13.3893	16.1565	15.4339	17.6299	2.55323e-06	-0.690809	down	[H]	Coenzyme transport and metabolism	Biological Process: biosynthetic process (GO:0009058);; Molecular Function: nucleotidyltransferase activity (GO:0016779);;	K08486|3.8e-91|pop:18099263|K08486 syntaxin 1B/2/3 | (RefSeq) syntaxin-112	SNARE interactions in vesicular transport (ko04130)	[R]	General function prediction only	Cytidylyltransferase-like	Phosphopantetheine adenylyltransferase OS=Arabidopsis thaliana OX=3702 GN=COAD PE=1 SV=1	S	Function unknown	phosphopantetheine adenylyltransferase [Populus alba]	COAD
Potri.012G018000.1	10.6175	9.00127	10.5795	2.35877	3.79553	9.13756	3.27848	5.29793	4.69354	3.93119	1.63027	5.08199	0.0245307	-0.69074	down	--	--	--	--	--	--	--	--	--	--	--	hypothetical protein POPTR_012G018000 [Populus trichocarpa]
Potri.001G253300.2	2.57585	2.62298	3.14746	1.02686	1.15051	1.85876	1.06868	1.62763	1.04942	1.78923	1.89892	1.81059	0.00892495	-0.6898	down	[EF]	Amino acid transport and metabolism;; Nucleotide transport and metabolism	Molecular Function: catalytic activity (GO:0003824);;	K00830|5.9e-135|pop:7467988|K00830 alanine-glyoxylate transaminase / serine-glyoxylate transaminase / serine-pyruvate transaminase [EC:2.6.1.44 2.6.1.45 2.6.1.51] | (RefSeq) serine--glyoxylate aminotransferase	Alanine, aspartate and glutamate metabolism (ko00250);; Glycine, serine and threonine metabolism (ko00260);; Glyoxylate and dicarboxylate metabolism (ko00630);; Carbon metabolism (ko01200);; Peroxisome (ko04146)	[R]	General function prediction only	Aminotransferase class-V	Serine--glyoxylate aminotransferase OS=Arabidopsis thaliana OX=3702 GN=AGT1 PE=1 SV=2	E	Amino acid transport and metabolism	serine--glyoxylate aminotransferase-like [Populus alba]	AGT1
Potri.004G059900.1	4.17765	4.83638	3.8338	2.4372	1.82899	3.06082	2.00518	3.04645	2.29293	1.5266	2.50076	2.98902	0.00332602	-0.688115	down	--	--	--	--	--	--	--	Protein of unknown function (DUF1685)	--	S	Function unknown	uncharacterized protein LOC118037040 [Populus alba]
Potri.004G012100.1	92.3297	99.4034	76.9808	44.8065	21.0329	40.9222	58.44	43.6537	36.9561	57.7154	72.2374	62.2202	0.00861905	-0.68539	down	[EH]	Amino acid transport and metabolism;; Coenzyme transport and metabolism	Molecular Function: phosphoadenylyl-sulfate reductase (thioredoxin) activity (GO:0004604);; Biological Process: cysteine biosynthetic process (GO:0019344);; Biological Process: sulfate reduction (GO:0019419);;	K05907|2.2e-268|pop:18097381|K05907 adenylyl-sulfate reductase (glutathione) [EC:1.8.4.9] | (RefSeq) 5'-adenylylsulfate reductase 3, chloroplastic	Sulfur metabolism (ko00920)	[E]	Amino acid transport and metabolism	Phosphoadenosine phosphosulfate reductase family	5'-adenylylsulfate reductase 1, chloroplastic OS=Arabidopsis thaliana OX=3702 GN=APR1 PE=1 SV=2	--	--	5'-adenylylsulfate reductase 1, chloroplastic-like [Populus alba]	44287
Potri.012G031900.1	4.94675	4.97931	6.86317	1.64489	3.51986	2.82898	2.31495	3.68619	2.24558	2.62507	2.41864	4.18587	0.0155869	-0.68505	down	--	--	--	--	--	--	--	--	--	--	--	hypothetical protein POPTR_012G031900 [Populus trichocarpa]
Potri.001G403300.2	397.649	407.275	419.706	247.057	280.751	306.678	244.654	205.574	223.632	205.135	270.952	276.397	4.15439e-07	-0.684614	down	[IQR]	Lipid transport and metabolism;; Secondary metabolites biosynthesis, transport and catabolism;; General function prediction only	Cellular Component: chloroplast (GO:0009507);; Biological Process: photosynthesis (GO:0015979);; Biological Process: chlorophyll biosynthetic process (GO:0015995);; Molecular Function: protochlorophyllide reductase activity (GO:0016630);;	K00218|2.8e-219|pop:18095614|K00218 protochlorophyllide reductase [EC:1.3.1.33] | (RefSeq) protochlorophyllide reductase, chloroplastic	Porphyrin and chlorophyll metabolism (ko00860)	[Q]	Secondary metabolites biosynthesis, transport and catabolism	short chain dehydrogenase	Protochlorophyllide reductase, chloroplastic OS=Cucumis sativus OX=3659 GN=PORA PE=2 SV=1	Q	Secondary metabolites biosynthesis, transport and catabolism	protochlorophyllide reductase, chloroplastic-like [Populus alba]	PORA
Potri.009G107700.1	12.2867	17.2093	13.597	8.03095	6.6695	10.0123	9.54385	8.87868	8.20841	8.83694	10.0992	8.62755	8.40868e-06	-0.684181	down	[Q]	Secondary metabolites biosynthesis, transport and catabolism	Molecular Function: oxidoreductase activity (GO:0016491);; Molecular Function: metal ion binding (GO:0046872);;	K24028|1.0e-55|mus:103982364|K24028 salicylic acid 3-hydroxylase [EC:1.14.11.-] | (RefSeq) protein DOWNY MILDEW RESISTANCE 6-like isoform X2	--	[QR]	Secondary metabolites biosynthesis, transport and catabolism;; General function prediction only	non-haem dioxygenase in morphine synthesis N-terminal	Protein DMR6-LIKE OXYGENASE 2 OS=Arabidopsis thaliana OX=3702 GN=DLO2 PE=2 SV=1	Q	Secondary metabolites biosynthesis, transport and catabolism	protein DMR6-LIKE OXYGENASE 2-like isoform X1 [Populus alba]	DLO2
Potri.010G028600.3	3.26792	3.7567	1.05782	0.197399	0.199133	1.78543	0.677597	0.335748	0.157106	0.097848	0.568208	1.07507	0.00837334	-0.683801	down	--	--	Biological Process: protein transport (GO:0015031);; Cellular Component: membrane (GO:0016020);;	K19023|0.0e+00|pop:7475934|K19023 AP-5 complex subunit mu-1 | (RefSeq) AP-5 complex subunit mu	--	[U]	Intracellular trafficking, secretion, and vesicular transport	Adaptor complexes medium subunit family	AP-5 complex subunit mu OS=Arabidopsis thaliana OX=3702 GN=AP5M PE=2 SV=1	U	Intracellular trafficking, secretion, and vesicular transport	AP-5 complex subunit mu [Populus alba]	AP5M
Potri.018G075000.4	11.349	12.3594	14.2447	4.01155	6.51854	9.47099	6.62223	7.41301	9.23605	6.77994	6.99789	8.77764	0.00189151	-0.681835	down	[C]	Energy production and conversion	Molecular Function: aldehyde dehydrogenase (NAD) activity (GO:0004029);; Biological Process: phenylpropanoid biosynthetic process (GO:0009699);; Molecular Function: coniferyl-aldehyde dehydrogenase activity (GO:0050269);;	K12355|2.6e-236|pop:7458755|K12355 coniferyl-aldehyde dehydrogenase [EC:1.2.1.68] | (RefSeq) aldehyde dehydrogenase family 2 member C4	Phenylpropanoid biosynthesis (ko00940)	[C]	Energy production and conversion	Aldehyde dehydrogenase family	Aldehyde dehydrogenase family 2 member C4 OS=Arabidopsis thaliana OX=3702 GN=ALDH2C4 PE=1 SV=2	C	Energy production and conversion	LOW QUALITY PROTEIN: aldehyde dehydrogenase family 2 member C4 [Populus alba]	ALDH2C4
Potri.012G019700.1	10.0098	5.98189	9.53361	4.41672	4.65735	4.42542	4.82268	4.99175	6.61532	4.82309	4.9668	6.18728	0.000162934	-0.681079	down	--	--	Cellular Component: integral component of plasma membrane (GO:0005887);; Molecular Function: oligopeptide transmembrane transporter activity (GO:0035673);;	--	--	[T]	Signal transduction mechanisms	OPT oligopeptide transporter protein	Oligopeptide transporter 9 OS=Arabidopsis thaliana OX=3702 GN=OPT9 PE=2 SV=1	T	Signal transduction mechanisms	oligopeptide transporter 9-like [Populus alba]	OPT9
Potri.003G100100.1	11.1454	9.27697	11.3255	5.56865	5.62961	7.78138	6.74467	7.47279	6.77225	5.19286	6.05295	7.23637	4.94036e-06	-0.68056	down	--	--	Molecular Function: DNA binding (GO:0003677);; Cellular Component: nucleus (GO:0005634);;	K14491|3.1e-10|thj:104813542|K14491 two-component response regulator ARR-B family | (RefSeq) two-component response regulator ARR18-like	Plant hormone signal transduction (ko04075)	--	--	MYB-CC type transfactor, LHEQLE motif	Myb family transcription factor PHL11 OS=Arabidopsis thaliana OX=3702 GN=PHL11 PE=1 SV=1	K	Transcription	myb family transcription factor PHL11-like [Populus alba]	PHL11
Potri.008G154600.1	1.65793	5.15304	1.61646	1.33901	0.898318	1.16124	1.40328	1.19022	1.86246	1.02813	1.39889	1.47857	0.025484	-0.680087	down	--	--	--	K02930|6.5e-14|vvi:100253424|K02930 large subunit ribosomal protein L4e | (RefSeq) 60S ribosomal protein L4-like	Ribosome (ko03010)	--	--	zinc-finger of the FCS-type, C2-C2	FCS-Like Zinc finger 8 OS=Arabidopsis thaliana OX=3702 GN=FLZ8 PE=1 SV=1	S	Function unknown	FCS-Like Zinc finger 8-like isoform X1 [Populus alba]	FLZ8
Potri.006G226900.1	21.9086	18.6291	35.3925	7.71434	6.80569	8.37791	15.1521	13.8941	21.1582	12.6746	14.1387	16.011	0.0183511	-0.679899	down	--	--	Molecular Function: electron carrier activity (GO:0009055);; Molecular Function: protein disulfide oxidoreductase activity (GO:0015035);;	K03676|1.1e-43|bna:106423294|K03676 glutaredoxin 3 | (RefSeq) glutaredoxin-C6-like	--	[O]	Posttranslational modification, protein turnover, chaperones	Glutaredoxin	Glutaredoxin-C6 OS=Arabidopsis thaliana OX=3702 GN=GRXC6 PE=2 SV=2	O	Posttranslational modification, protein turnover, chaperones	glutaredoxin-C6 [Populus alba]	GRXC6
Potri.001G348900.15	9.536	15.0505	10.1458	4.51114	4.86054	3.39086	2.1192	6.53696	6.15054	10.4451	3.03109	6.59972	0.0272142	-0.678102	down	[P]	Inorganic ion transport and metabolism	Molecular Function: carbonate dehydratase activity (GO:0004089);; Molecular Function: zinc ion binding (GO:0008270);; Biological Process: carbon utilization (GO:0015976);;	K01673|9.1e-136|pop:7496826|K01673 carbonic anhydrase [EC:4.2.1.1] | (RefSeq) carbonic anhydrase 2 isoform X1	Nitrogen metabolism (ko00910)	[P]	Inorganic ion transport and metabolism	Carbonic anhydrase	Beta carbonic anhydrase 1, chloroplastic OS=Arabidopsis thaliana OX=3702 GN=BCA1 PE=1 SV=2	P	Inorganic ion transport and metabolism	carbonic anhydrase 2 isoform X2 [Populus alba]	BCA1
Potri.002G079000.1	2.05939	3.06623	3.49501	1.27637	0.373862	0.587543	0.562462	1.07323	0.830546	0.185965	0	0.098127	0.00746391	-0.677837	down	--	--	Molecular Function: RNA polymerase II regulatory region sequence-specific DNA binding (GO:0000977);; Molecular Function: transcription factor activity, sequence-specific DNA binding (GO:0003700);; Cellular Component: nucleus (GO:0005634);; Biological Process: positive regulation of transcription from RNA polymerase II promoter (GO:0045944);; Molecular Function: protein dimerization activity (GO:0…	K09264|3.0e-111|pop:7466443|K09264 MADS-box transcription factor, plant | (RefSeq) floral homeotic protein PMADS 2	--	[K]	Transcription	SRF-type transcription factor (DNA-binding and dimerisation domain)	Agamous-like MADS-box protein MADS9 OS=Vitis vinifera OX=29760 GN=MADS9 PE=2 SV=2	K	Transcription	agamous-like MADS-box protein MADS9 [Populus alba]	MADS9
Potri.017G075400.1	1.10811	1.4386	1.47229	0.780911	0.707363	0.578034	0.688217	1.01348	0.733499	1.00136	0.379662	0.586082	0.0125356	-0.677141	down	[U]	Intracellular trafficking, secretion, and vesicular transport	Molecular Function: protein kinase activity (GO:0004672);; Molecular Function: ATP binding (GO:0005524);;	K08286|1.0e-258|pop:7495941|K08286 protein-serine/threonine kinase [EC:2.7.11.-] | (RefSeq) serine/threonine-protein kinase D6PKL2	--	[R]	General function prediction only	Protein kinase domain	Serine/threonine-protein kinase D6PKL2 OS=Arabidopsis thaliana OX=3702 GN=D6PKL2 PE=1 SV=1	T	Signal transduction mechanisms	serine/threonine-protein kinase D6PKL2 [Populus alba]	D6PKL2
Potri.006G149900.1	15.8873	17.5242	15.6434	2.81205	3.88773	6.60213	6.64253	11.6962	5.0473	9.10586	9.31017	13.0186	0.0274584	-0.675983	down	--	--	Molecular Function: metal ion binding (GO:0046872);;	--	--	[R]	General function prediction only	Zn-finger in Ran binding protein and others	--	J	Translation, ribosomal structure and biogenesis	PREDICTED: uncharacterized RNA-binding protein C17H9.04c isoform X1 [Populus euphratica]
Potri.001G348200.1	1.79293	1.57231	1.02906	0.459283	0.585703	0.746358	0.78968	0.978912	0.981432	0.710928	0.97256	1.00469	0.00974036	-0.674938	down	[L]	Replication, recombination and repair	Molecular Function: nucleic acid binding (GO:0003676);; Molecular Function: helicase activity (GO:0004386);; Molecular Function: ATP binding (GO:0005524);;	K15271|0.0e+00|pop:7487861|K15271 ATP-dependent DNA helicase HFM1/MER3 [EC:3.6.4.12] | (RefSeq) DExH-box ATP-dependent RNA helicase DExH17	--	[A]	RNA processing and modification	Sec63 Brl domain	DExH-box ATP-dependent RNA helicase DExH17 OS=Arabidopsis thaliana OX=3702 GN=MER3 PE=2 SV=1	A	RNA processing and modification	putative ATP-dependent DNA helicase HFM1 isoform X1 [Populus alba]	MER3
Potri.017G051200.1	5.24761	5.30394	3.83075	3.79561	2.37046	2.58924	2.84504	1.30679	1.51643	2.47754	2.37054	2.77685	0.0186827	-0.674879	down	--	--	Biological Process: defense response (GO:0006952);;	--	--	--	--	Pathogenesis-related protein Bet v 1 family	Kirola OS=Actinidia deliciosa OX=3627 PE=1 SV=1	S	Function unknown	MLP-like protein 31 [Populus alba]
Potri.013G056500.1	1.31962	1.77433	1.08796	0.533056	0.533005	0.615873	0.644587	0.608898	0.417112	0.905078	0.657125	1.19367	0.0241665	-0.674707	down	--	--	Molecular Function: DNA binding (GO:0003677);; Cellular Component: nucleus (GO:0005634);;	K09422|7.9e-169|pop:18104119|K09422 transcription factor MYB, plant | (RefSeq) transcription repressor MYB5	--	[K]	Transcription	Myb-like DNA-binding domain	Transcription repressor MYB5 OS=Arabidopsis thaliana OX=3702 GN=MYB5 PE=1 SV=1	--	--	transcription repressor MYB5-like [Populus alba]	MYB5
Potri.018G095800.3	1.91098	0.327636	0.68916	0.152849	0.398062	0.235946	0.473373	0.382541	0.263081	0.53559	0.454277	0.10777	0.02603	-0.673373	down	--		Molecular Function: protein kinase activity (GO:0004672);; Molecular Function: ATP binding (GO:0005524);;	K04424|2.7e-38|pop:7463750|K04424 sterile alpha motif and leucine zipper containing kinase AZK [EC:2.7.11.25] | (RefSeq) serine/threonine-protein kinase EDR1	--	--	--	Protein tyrosine and serine/threonine kinase	Probable serine/threonine-protein kinase SIS8 OS=Arabidopsis thaliana OX=3702 GN=SIS8 PE=1 SV=1	T	Signal transduction mechanisms	uncharacterized protein D5086_0000208380 [Populus alba]	SIS8
Potri.009G024900.1	1.75146	1.76467	2.16513	0.655633	0.770131	0.735237	1.18476	1.34876	1.66059	0.647166	1.12699	0.823901	0.0172109	-0.671673	down	--	--	--	--	--	--	--	--	--	--	--	--
Potri.006G039500.1	4.83066	4.09301	4.50229	2.69344	2.34204	2.50861	2.66673	3.04917	3.15976	2.97285	2.70143	3.20913	9.07173e-09	-0.671335	down	[G]	Carbohydrate transport and metabolism	Molecular Function: hydrolase activity, hydrolyzing O-glycosyl compounds (GO:0004553);; Biological Process: carbohydrate metabolic process (GO:0005975);; Molecular Function: carbohydrate binding (GO:0030246);;	K01187|4.5e-20|egr:104425586|K01187 alpha-glucosidase [EC:3.2.1.20] | (RefSeq) alpha-glucosidase isoform X1	Galactose metabolism (ko00052);; Starch and sucrose metabolism (ko00500)	[G]	Carbohydrate transport and metabolism	Glycosyl hydrolases family 31	Putative alpha-xylosidase 2 OS=Arabidopsis thaliana OX=3702 GN=XYL2 PE=5 SV=1	G	Carbohydrate transport and metabolism	sulfoquinovosidase-like [Populus alba]	XYL2
Potri.016G006700.2	5.14631	3.90395	6.14062	3.07565	1.13875	2.22781	2.27319	2.68669	4.1222	3.55256	2.2931	1.54381	0.0231497	-0.670806	down	--	--	Molecular Function: DNA binding (GO:0003677);; Molecular Function: transcription factor activity, sequence-specific DNA binding (GO:0003700);; Molecular Function: copper ion binding (GO:0005507);; Biological Process: metal ion transport (GO:0030001);; Cellular Component: host cell nucleus (GO:0042025);;	--	--	--	--	--	--	S	Function unknown	protein PYRICULARIA ORYZAE RESISTANCE 21-like [Populus alba]
Potri.001G435400.1	14.7469	16.554	12.6128	7.62551	4.45143	5.15134	6.1539	6.72991	8.00736	11.0762	7.941	12.5492	0.0165421	-0.669544	down	--	--	--	--	--	--	--	--	--	--	--	uncharacterized protein D5086_0000230830 [Populus alba]
Potri.003G177600.1	25.1174	27.5843	21.6853	13.9346	9.79081	14.6617	16.2309	17.6955	13.9394	14.9221	18.6015	16.445	0.000109446	-0.669535	down	[R]	General function prediction only	Molecular Function: protein binding (GO:0005515);; Biological Process: regulation of carbohydrate metabolic process (GO:0006109);; Biological Process: response to stress (GO:0006950);; Biological Process: organelle organization (GO:0006996);; Biological Process: cell communication (GO:0007154);; Biological Process: biological_process (GO:0008150);; Biological Process: cellular response to starvat…	K14152|1.5e-68|cpep:111783531|K14152 phosphoribosyl-ATP pyrophosphohydrolase / phosphoribosyl-AMP cyclohydrolase / histidinol dehydrogenase [EC:3.6.1.31 3.5.4.19 1.1.1.23] | (RefSeq) uncharacterized protein LOC111783531	Histidine metabolism (ko00340);; Biosynthesis of amino acids (ko01230)	--	--	Tetratricopeptide repeat	Protein SULFUR DEFICIENCY-INDUCED 1 OS=Arabidopsis thaliana OX=3702 GN=SDI1 PE=2 SV=1	S	Function unknown	protein SULFUR DEFICIENCY-INDUCED 1-like [Populus alba]	SDI1
Potri.013G134300.1	27.0634	14.5935	26.7866	14.4684	9.26005	9.70161	14.0793	15.6609	17.8334	12.2806	12.4892	14.1002	0.00285376	-0.667283	down	--	--	Cellular Component: extracellular region (GO:0005576);; Biological Process: sexual reproduction (GO:0019953);;	K20628|8.4e-156|pop:7497378|K20628 expansin | (RefSeq) expansin-B3	--	--	--	Expansin C-terminal domain	Expansin-B3 OS=Arabidopsis thaliana OX=3702 GN=EXPB3 PE=2 SV=2	S	Function unknown	expansin-B3-like [Populus alba]	EXPB3
Potri.010G044800.1	2.23549	1.24523	1.70432	0.073333	0.808742	0.970082	0.500299	0.647773	0.610083	0.89712	0.60968	0.9422	0.0320646	-0.666239	down	--	--	Cellular Component: cytoplasm (GO:0005737);; Biological Process: synapsis (GO:0007129);;	--	--	--	--	--	Protein POOR HOMOLOGOUS SYNAPSIS 1 OS=Arabidopsis thaliana OX=3702 GN=PHS1 PE=1 SV=1	S	Function unknown	protein POOR HOMOLOGOUS SYNAPSIS 1 [Populus alba]	PHS1
Potri.019G120300.1	5.255	5.32965	4.86312	3.31034	3.30293	4.00442	2.83854	3.71391	3.18905	2.98949	2.39072	3.00419	8.39711e-06	-0.66613	down	[T]	Signal transduction mechanisms	Molecular Function: protein serine/threonine kinase activity (GO:0004674);; Molecular Function: ATP binding (GO:0005524);; Cellular Component: plasma membrane (GO:0005886);; Biological Process: protein phosphorylation (GO:0006468);; Biological Process: recognition of pollen (GO:0048544);;	K24104|4.0e-71|thj:104799061|K24104 GPN-loop GTPase | (RefSeq) LOW QUALITY PROTEIN: uncharacterized protein LOC104799061	--	--	--	Protein tyrosine and serine/threonine kinase	Receptor-like serine/threonine-protein kinase SD1-8 OS=Arabidopsis thaliana OX=3702 GN=SD18 PE=1 SV=1	T	Signal transduction mechanisms	receptor-like serine/threonine-protein kinase SD1-8 [Populus alba]	SD18
Potri.018G130300.1	1.94297	4.72151	2.69852	1.31049	1.56891	1.14797	1.75799	0.890521	2.24153	1.24213	1.17981	2.38205	0.0278047	-0.66563	down	--	--	--	--	--	--	--	Tetratricopeptide repeat	--	S	Function unknown	uncharacterized protein LOC118052117 isoform X1 [Populus alba]
Potri.003G071900.1	2.86459	6.22881	4.06754	1.70759	1.46562	2.41016	0.947995	1.87039	3.51831	1.58478	1.58334	3.37514	0.0315127	-0.664352	down	--	--	--	--	--	--	--	--	--	--	--	--
Potri.004G161100.2	0.649535	0.51856	0.485967	0.317156	0.312503	0.171128	0.305839	0.088164	0.29981	0.229213	0.177102	0.425578	0.0309952	-0.66391	down	--	--	Molecular Function: microtubule motor activity (GO:0003777);; Molecular Function: ATP binding (GO:0005524);; Biological Process: microtubule-based movement (GO:0007018);; Molecular Function: microtubule binding (GO:0008017);;	K11498|0.0e+00|pop:7470020|K11498 centromeric protein E | (RefSeq) kinesin-like protein KIN-7D, mitochondrial isoform X1	--	[Z]	Cytoskeleton	Kinesin motor domain	Kinesin-like protein KIN-7D, mitochondrial OS=Arabidopsis thaliana OX=3702 GN=KIN7D PE=2 SV=1	Z	Cytoskeleton	kinesin-like protein KIN-7D, mitochondrial isoform X1 [Populus alba]	KIN7D
Potri.001G015600.1	2.37433	2.29783	2.93037	1.49956	1.31163	2.03465	1.45522	1.74307	1.31228	1.63694	1.53499	1.52388	4.42424e-05	-0.663851	down	--	--	Molecular Function: oxidoreductase activity, acting on single donors with incorporation of molecular oxygen, incorporation of two atoms of oxygen (GO:0016702);; Biological Process: oxylipin biosynthetic process (GO:0031408);; Biological Process: lipid oxidation (GO:0034440);; Molecular Function: metal ion binding (GO:0046872);;	K00454|0.0e+00|pop:18094302|K00454 lipoxygenase [EC:1.13.11.12] | (RefSeq) linoleate 13S-lipoxygenase 2-1, chloroplastic	Linoleic acid metabolism (ko00591);; alpha-Linolenic acid metabolism (ko00592)	--	--	Lipoxygenase	Linoleate 13S-lipoxygenase 2-1, chloroplastic OS=Solanum tuberosum OX=4113 GN=LOX2.1 PE=1 SV=1	E	Amino acid transport and metabolism	linoleate 13S-lipoxygenase 2-1, chloroplastic [Populus trichocarpa]	LOX2.1
Potri.003G192500.1	16.2163	23.852	17.2174	12.452	13.7441	11.7851	10.6635	7.13539	12.8181	13.3327	10.6487	7.62432	0.00352514	-0.663491	down	[GER]	Carbohydrate transport and metabolism;; Amino acid transport and metabolism;; General function prediction only	Cellular Component: integral component of membrane (GO:0016021);; Molecular Function: transmembrane transporter activity (GO:0022857);;	K17500|1.1e-58|nto:104085001|K17500 integrin-linked kinase-associated serine/threonine phosphatase 2C [EC:3.1.3.16] | (RefSeq) WAT1-related protein At3g18200 isoform X1	--	--	--	EamA-like transporter family	WAT1-related protein At5g07050 OS=Arabidopsis thaliana OX=3702 GN=At5g07050 PE=2 SV=1	S	Function unknown	WAT1-related protein At5g07050-like [Populus alba]
Potri.006G045400.2	5.83726	1.78798	0.464545	0.697333	0.450271	1.02976	0.501339	0.592826	0.808831	0.557171	2.1035	0.437807	0.0222325	-0.66125	down	[H]	Coenzyme transport and metabolism	Molecular Function: tetrahydrofolylpolyglutamate synthase activity (GO:0004326);; Molecular Function: ATP binding (GO:0005524);;	K01930|0.0e+00|pop:7473592|K01930 folylpolyglutamate synthase [EC:6.3.2.17] | (RefSeq) folylpolyglutamate synthase isoform X1	Folate biosynthesis (ko00790)	[H]	Coenzyme transport and metabolism	Mur ligase middle domain	Folylpolyglutamate synthase OS=Arabidopsis thaliana OX=3702 GN=FPGS2 PE=1 SV=1	H	Coenzyme transport and metabolism	folylpolyglutamate synthase-like isoform X3 [Populus alba]	FPGS2
Potri.014G155800.2	11.8381	12.2968	11.6026	6.29183	7.44861	9.47446	6.35305	8.56534	5.91455	7.48563	7.65026	7.43516	1.42923e-05	-0.660566	down	[QV]	Secondary metabolites biosynthesis, transport and catabolism;; Defense mechanisms	Molecular Function: monooxygenase activity (GO:0004497);; Molecular Function: iron ion binding (GO:0005506);; Molecular Function: oxidoreductase activity, acting on paired donors, with incorporation or reduction of molecular oxygen (GO:0016705);; Molecular Function: lyase activity (GO:0016829);; Molecular Function: heme binding (GO:0020037);;	K10528|3.2e-209|fve:101298061|K10528 hydroperoxide lyase [EC:4.1.2.-] | (RefSeq) linolenate hydroperoxide lyase, chloroplastic	alpha-Linolenic acid metabolism (ko00592)	--	--	Cytochrome P450	Fatty acid hydroperoxide lyase, chloroplastic OS=Solanum lycopersicum OX=4081 GN=HPL PE=1 SV=1	Q	Secondary metabolites biosynthesis, transport and catabolism	fatty acid hydroperoxide lyase, chloroplastic [Populus alba]	HPL
Potri.002G019900.1	0.929829	0.514235	1.10504	0.395746	0.280315	0.538104	0.5436	0.422429	0.680846	0.348697	0.402722	0.205824	0.0274796	-0.660396	down	--		Molecular Function: protein kinase activity (GO:0004672);; Molecular Function: ATP binding (GO:0005524);; Cellular Component: integral component of membrane (GO:0016021);;	K00924|5.8e-226|pop:7493980|K00924 kinase [EC:2.7.1.-] | (RefSeq) receptor protein kinase CLAVATA1	--	--	--	Protein tyrosine and serine/threonine kinase	Receptor protein kinase CLAVATA1 OS=Arabidopsis thaliana OX=3702 GN=CLV1 PE=1 SV=3	T	Signal transduction mechanisms	receptor protein kinase CLAVATA1-like [Populus alba]	CLV1
Potri.001G409900.1	6.76872	6.95639	5.00356	4.32473	3.54154	3.26559	3.97958	3.42498	4.96387	3.96043	2.68312	3.9683	0.000524889	-0.660138	down	[G]	Carbohydrate transport and metabolism	Molecular Function: hydrolase activity, hydrolyzing O-glycosyl compounds (GO:0004553);; Biological Process: carbohydrate metabolic process (GO:0005975);;	K01188|4.8e-304|pop:18095871|K01188 beta-glucosidase [EC:3.2.1.21] | (RefSeq) putative beta-glucosidase 41 isoform X1	Cyanoamino acid metabolism (ko00460);; Starch and sucrose metabolism (ko00500);; Phenylpropanoid biosynthesis (ko00940)	[G]	Carbohydrate transport and metabolism	Glycosyl hydrolase family 1	Putative beta-glucosidase 41 OS=Arabidopsis thaliana OX=3702 GN=BGLU41 PE=3 SV=2	G	Carbohydrate transport and metabolism	putative beta-glucosidase 41 isoform X1 [Populus alba]	BGLU41
Potri.004G067300.2	18.3834	2.40034	3.32545	2.62757	2.85331	2.8981	1.70659	4.45751	3.1806	3.35137	3.05471	2.95634	0.032561	-0.659881	down	--	--	--	K12871|6.7e-62|pop:7494376|K12871 coiled-coil domain-containing protein 12 | (RefSeq) coiled-coil domain-containing protein 12	Spliceosome (ko03040)	[S]	Function unknown	cwf18 pre-mRNA splicing factor	Secreted RxLR effector protein 100 OS=Plasmopara viticola OX=143451 GN=RXLR100 PE=2 SV=1	S	Function unknown	coiled-coil domain-containing protein 12 [Populus alba]	RXLR100
Potri.005G175800.1	19.7702	20.3371	18.9835	9.12897	11.2005	11.613	10.6196	11.8248	13.0293	12.414	11.8885	17.4017	9.77087e-05	-0.659754	down	--	--	Cellular Component: integral component of membrane (GO:0016021);; Molecular Function: kinase activity (GO:0016301);;	--	--	[R]	General function prediction only	MORN repeat	--	S	Function unknown	phosphatidylinositol 4-phosphate 5-kinase 9-like [Populus alba]
Potri.003G188500.1	4.84058	4.0698	6.49172	2.76863	2.56164	2.78024	2.92508	1.99964	4.5396	3.56278	2.17848	3.15102	0.00661619	-0.659491	down	[IQ]	Lipid transport and metabolism;; Secondary metabolites biosynthesis, transport and catabolism	Molecular Function: catalytic activity (GO:0003824);;	K01904|7.3e-303|pop:7462820|K01904 4-coumarate--CoA ligase [EC:6.2.1.12] | (RefSeq) 4-coumarate--CoA ligase 1	Ubiquinone and other terpenoid-quinone biosynthesis (ko00130);; Phenylpropanoid biosynthesis (ko00940)	[I]	Lipid transport and metabolism	AMP-binding enzyme	4-coumarate--CoA ligase 1 OS=Nicotiana tabacum OX=4097 GN=4CL1 PE=2 SV=1	I	Lipid transport and metabolism	4-coumarate--CoA ligase family protein 5 [Populus tomentosa]	4CL1
Potri.002G162400.1	88.4701	87.4363	99.9885	48.5844	47.7889	60.6066	62.1939	70.1215	71.3774	57.477	43.5065	58.3138	2.88528e-06	-0.658821	down	[G]	Carbohydrate transport and metabolism	Molecular Function: polygalacturonase activity (GO:0004650);; Cellular Component: extracellular region (GO:0005576);; Biological Process: carbohydrate metabolic process (GO:0005975);; Biological Process: cell wall organization (GO:0071555);;	K01184|3.2e-28|csat:104772314|K01184 polygalacturonase [EC:3.2.1.15] | (RefSeq) probable polygalacturonase At3g15720	Pentose and glucuronate interconversions (ko00040)	--	--	Glycosyl hydrolases family 28	Probable polygalacturonase OS=Vitis vinifera OX=29760 GN=GSVIVT00026920001 PE=1 SV=1	G	Carbohydrate transport and metabolism	probable polygalacturonase [Populus alba]
Potri.006G097600.3	14.168	12.8203	14.4606	7.51293	8.21111	7.67693	9.68334	10.2299	10.2432	7.95505	7.70249	9.64101	4.14844e-08	-0.658554	down	[M]	Cell wall/membrane/envelope biogenesis	--	K06119|8.8e-298|pop:7468047|K06119 sulfoquinovosyltransferase [EC:2.4.1.-] | (RefSeq) sulfoquinovosyl transferase SQD2	Glycerolipid metabolism (ko00561)	[MOI]	Cell wall/membrane/envelope biogenesis;; Posttranslational modification, protein turnover, chaperones;; Lipid transport and metabolism	Glycosyl transferases group 1	Sulfoquinovosyl transferase SQD2 OS=Arabidopsis thaliana OX=3702 GN=SQD2 PE=1 SV=1	--	--	sulfoquinovosyl transferase SQD2-like [Populus alba]	SQD2
Potri.009G033900.2	1.02994	1.21607	2.47923	0.048761	0.440923	0.348242	0.382116	0.478558	0.814357	1.03324	0.502528	0.689585	0.0288765	-0.658017	down	[QV]	Secondary metabolites biosynthesis, transport and catabolism;; Defense mechanisms	Molecular Function: monooxygenase activity (GO:0004497);; Molecular Function: iron ion binding (GO:0005506);; Cellular Component: integral component of membrane (GO:0016021);; Molecular Function: oxidoreductase activity, acting on paired donors, with incorporation or reduction of molecular oxygen (GO:0016705);; Molecular Function: heme binding (GO:0020037);;	K09843|1.2e-280|pop:7468629|K09843 (+)-abscisic acid 8'-hydroxylase [EC:1.14.14.137] | (RefSeq) abscisic acid 8'-hydroxylase 2 isoform X1	Carotenoid biosynthesis (ko00906)	[QI]	Secondary metabolites biosynthesis, transport and catabolism;; Lipid transport and metabolism	Cytochrome P450	Abscisic acid 8'-hydroxylase 2 OS=Arabidopsis thaliana OX=3702 GN=CYP707A2 PE=2 SV=1	Q	Secondary metabolites biosynthesis, transport and catabolism	abscisic acid 8'-hydroxylase 2-like isoform X1 [Populus alba]	CYP707A2
Potri.015G143900.1	1.64569	1.12226	1.66965	0.705049	0.545295	0.745097	0.444432	1.15878	0.482754	1.20999	0.57648	0.579805	0.03033	-0.658009	down	--	--	Biological Process: response to abscisic acid (GO:0009737);;	--	--	--	--	CAP160 repeat	Low-temperature-induced 65 kDa protein OS=Arabidopsis thaliana OX=3702 GN=LTI65 PE=2 SV=2	S	Function unknown	low-temperature-induced 65 kDa protein-like isoform X1 [Populus alba]	LTI65
Potri.010G248600.1	6.22118	7.25196	7.06472	3.47983	4.12768	4.17392	3.23157	2.52559	3.84707	3.80993	5.32432	4.86397	0.0064201	-0.65795	down	--	--	--	--	--	--	--	--	--	--	--	--
Potri.004G139600.1	2.65581	1.24911	1.82742	0.418068	0.49014	0.741205	0.554722	0.828512	1.10301	1.32976	1.1824	1.19137	0.0354418	-0.656846	down	[Q]	Secondary metabolites biosynthesis, transport and catabolism	Molecular Function: oxidoreductase activity (GO:0016491);; Molecular Function: metal ion binding (GO:0046872);;	K05278|4.5e-194|pop:18097775|K05278 flavonol synthase [EC:1.14.20.6] | (RefSeq) flavonol synthase/flavanone 3-hydroxylase	Flavonoid biosynthesis (ko00941)	[QR]	Secondary metabolites biosynthesis, transport and catabolism;; General function prediction only	2OG-Fe(II) oxygenase superfamily	Flavonol synthase/flavanone 3-hydroxylase OS=Citrus unshiu OX=55188 GN=FLS PE=1 SV=1	Q	Secondary metabolites biosynthesis, transport and catabolism	flavonol synthase/flavanone 3-hydroxylase-like [Populus alba]	FLS
Potri.001G442600.3	15.947	17.2199	16.9286	7.66289	8.1189	9.92711	9.78551	13.2758	10.7953	9.90022	10.8579	12.845	6.92733e-05	-0.656604	down	[OT]	Posttranslational modification, protein turnover, chaperones;; Signal transduction mechanisms	--	--	--	--	--	ACT domain	ACT domain-containing protein ACR10 OS=Arabidopsis thaliana OX=3702 GN=ACR10 PE=2 SV=1	S	Function unknown	ACT domain-containing protein ACR10-like [Populus alba]	ACR10
Potri.008G030600.1	44.1415	38.2554	64.6798	17.9172	30.6457	32.8038	23.2971	26.3532	28.7954	33.0005	27.0099	38.3309	0.00384852	-0.656484	down	--	--	Cellular Component: nucleosome (GO:0000786);; Molecular Function: DNA binding (GO:0003677);; Cellular Component: nucleus (GO:0005634);; Molecular Function: protein heterodimerization activity (GO:0046982);;	K11252|2.6e-55|pop:18101346|K11252 histone H2B | (RefSeq) histone H2B	--	[B]	Chromatin structure and dynamics	Core histone H2A/H2B/H3/H4	Histone H2B.3 (Fragment) OS=Solanum lycopersicum OX=4081 GN=H2B-3 PE=2 SV=1	B	Chromatin structure and dynamics	histone H2B-like [Populus alba]	H2B-3
Potri.T143700.1	37.1208	25.8601	32.8524	18.3801	19.7693	22.5777	20.0611	20.0061	16.684	22.1866	21.9622	19.7644	6.87144e-07	-0.654116	down	[IR]	Lipid transport and metabolism;; General function prediction only	Molecular Function: hydrolase activity, acting on ester bonds (GO:0016788);;	K01206|2.7e-38|thj:104825554|K01206 alpha-L-fucosidase [EC:3.2.1.51] | (RefSeq) alpha-L-fucosidase 3	Other glycan degradation (ko00511)	--	--	GDSL-like Lipase/Acylhydrolase	GDSL esterase/lipase At5g45910 OS=Arabidopsis thaliana OX=3702 GN=At5g45910 PE=2 SV=1	O	Posttranslational modification, protein turnover, chaperones	GDSL esterase/lipase At5g45910 [Populus alba]
Potri.007G072100.1	2.82823	2.09547	2.72312	1.49857	1.29251	1.3878	1.98248	1.7361	1.72219	1.21986	1.17689	1.81629	0.00144857	-0.650943	down	[QV]	Secondary metabolites biosynthesis, transport and catabolism;; Defense mechanisms	Molecular Function: monooxygenase activity (GO:0004497);; Molecular Function: iron ion binding (GO:0005506);; Cellular Component: integral component of membrane (GO:0016021);; Molecular Function: oxidoreductase activity, acting on paired donors, with incorporation or reduction of molecular oxygen (GO:0016705);; Molecular Function: heme binding (GO:0020037);;	K15402|6.2e-310|pop:7457181|K15402 fatty acid omega-hydroxylase [EC:1.14.-.-] | (RefSeq) cytochrome P450 86B1	Cutin, suberine and wax biosynthesis (ko00073)	[QI]	Secondary metabolites biosynthesis, transport and catabolism;; Lipid transport and metabolism	Cytochrome P450	Cytochrome P450 86B1 OS=Arabidopsis thaliana OX=3702 GN=CYP86B1 PE=2 SV=1	Q	Secondary metabolites biosynthesis, transport and catabolism	hypothetical protein D5086_0000064420 [Populus alba]	CYP86B1
Potri.008G153300.1	11.0234	13.2156	7.38425	5.23838	4.72486	7.47696	5.67845	7.29429	4.1164	6.08299	7.69172	7.00277	0.00642724	-0.650712	down	[E]	Amino acid transport and metabolism	Molecular Function: cysteine synthase activity (GO:0004124);; Cellular Component: cytoplasm (GO:0005737);; Biological Process: cysteine biosynthetic process from serine (GO:0006535);; Molecular Function: pyridoxal phosphate binding (GO:0030170);;	K01738|7.7e-175|pop:7473407|K01738 cysteine synthase [EC:2.5.1.47] | (RefSeq) cysteine synthase isoform X1	Cysteine and methionine metabolism (ko00270);; Sulfur metabolism (ko00920);; Carbon metabolism (ko01200);; Biosynthesis of amino acids (ko01230)	[E]	Amino acid transport and metabolism	Pyridoxal-phosphate dependent enzyme	Cysteine synthase OS=Citrullus lanatus OX=3654 PE=1 SV=1	E	Amino acid transport and metabolism	cysteine synthase isoform X1 [Populus trichocarpa]
Potri.016G136000.1	113.216	69.9052	131.786	51.8402	60.7042	64.0112	65.1455	60.4599	93.9351	63.3284	56.9283	55.124	0.00124359	-0.650467	down	--	--	Biological Process: lipid transport (GO:0006869);; Molecular Function: lipid binding (GO:0008289);;	--	--	--	--	Protease inhibitor/seed storage/LTP family	Non-specific lipid-transfer protein 3 OS=Prunus dulcis OX=3755 PE=2 SV=1	G	Carbohydrate transport and metabolism	non-specific lipid-transfer protein 1-like [Populus alba]
Potri.010G158300.1	14.3192	14.7088	12.6394	8.56753	7.99954	8.97884	8.79813	8.69682	10.3067	8.85515	8.43248	9.85642	6.22335e-11	-0.649916	down	--	--	Molecular Function: acid phosphatase activity (GO:0003993);; Molecular Function: metal ion binding (GO:0046872);;	K22390|4.2e-185|mesc:110614333|K22390 acid phosphatase type 7 | (RefSeq) probable inactive purple acid phosphatase 1 isoform X1	--	[G]	Carbohydrate transport and metabolism	Fn3-like domain from Purple Acid Phosphatase	Probable inactive purple acid phosphatase 1 OS=Arabidopsis thaliana OX=3702 GN=PAP1 PE=2 SV=1	G	Carbohydrate transport and metabolism	probable inactive purple acid phosphatase 1 [Populus alba]	PAP1
Potri.012G035200.1	72.1646	90.3137	76.1701	32.4091	29.3414	38.591	42.1641	59.9107	37.2977	59.6581	50.7076	67.3202	0.00700452	-0.649386	down	--	--	--	K07052|3.7e-34|ini:109194101|K07052 uncharacterized protein | (RefSeq) uncharacterized LOC109194101	--	--	--	--	Probable membrane-associated kinase regulator 6 OS=Arabidopsis thaliana OX=3702 GN=MAKR6 PE=2 SV=1	S	Function unknown	probable membrane-associated kinase regulator 6 [Populus alba]	MAKR6
Potri.007G091000.1	36.4464	37.0972	36.9395	20.0386	20.7755	26.277	21.5053	19.2983	26.0917	26.638	21.0596	27.4677	6.51333e-06	-0.648649	down	--	--	Biological Process: response to acid chemical (GO:0001101);; Molecular Function: protein binding (GO:0005515);; Cellular Component: cellular_component (GO:0005575);; Cellular Component: intracellular (GO:0005622);; Cellular Component: cell (GO:0005623);; Cellular Component: cytoplasm (GO:0005737);; Cellular Component: vacuole (GO:0005773);; Cellular Component: vacuolar membrane (GO:0005774);; Cel…	--	--	--	--	PLAT/LH2 domain	PLAT domain-containing protein 2 OS=Arabidopsis thaliana OX=3702 GN=PLAT2 PE=2 SV=1	S	Function unknown	PLAT domain-containing protein 2-like [Populus alba]	PLAT2
Potri.008G018700.1	6.87079	5.50383	6.50096	4.27446	2.75463	3.65425	2.04051	3.26002	2.72866	4.9094	3.92128	3.07281	0.0191816	-0.648481	down	--	--	--	--	--	--	--	--	--	--	--	hypothetical protein POPTR_008G018700 [Populus trichocarpa]
Potri.010G201200.1	0.74065	1.13557	1.45012	0.855998	0.417849	0.459735	0.425159	0.477021	0.863374	0.386886	0.674528	0.515639	0.0310445	-0.647913	down	--	--	Cellular Component: integral component of membrane (GO:0016021);; Molecular Function: transferase activity, transferring acyl groups (GO:0016746);;	K13508|1.5e-275|pop:7458131|K13508 glycerol-3-phosphate acyltransferase [EC:2.3.1.15 2.3.1.198] | (RefSeq) glycerol-3-phosphate acyltransferase 5	Glycerolipid metabolism (ko00561);; Glycerophospholipid metabolism (ko00564)	--	--	haloacid dehalogenase-like hydrolase	Glycerol-3-phosphate acyltransferase 5 OS=Arabidopsis thaliana OX=3702 GN=GPAT5 PE=1 SV=1	I	Lipid transport and metabolism	glycerol-3-phosphate acyltransferase 5-like [Populus alba]	GPAT5
Potri.001G442600.1	13.3583	15.075	15.4653	6.67592	7.00814	8.74415	9.19795	10.8227	9.70759	8.92352	9.87854	11.3003	8.17447e-05	-0.647727	down	[OT]	Posttranslational modification, protein turnover, chaperones;; Signal transduction mechanisms	--	--	--	--	--	ACT domain	ACT domain-containing protein ACR10 OS=Arabidopsis thaliana OX=3702 GN=ACR10 PE=2 SV=1	S	Function unknown	ACT domain-containing protein ACR10-like [Populus alba]	ACR10
Potri.003G176000.1	10.7174	11.2348	11.5886	6.19487	6.73327	6.42704	8.50203	6.29059	9.14578	6.23699	6.38958	7.7222	5.85213e-06	-0.646766	down	--	--	Molecular Function: acid phosphatase activity (GO:0003993);; Molecular Function: metal ion binding (GO:0046872);;	K22390|1.2e-177|pop:7478276|K22390 acid phosphatase type 7 | (RefSeq) purple acid phosphatase 23	--	[G]	Carbohydrate transport and metabolism	Purple acid Phosphatase, N-terminal domain	Purple acid phosphatase 23 OS=Arabidopsis thaliana OX=3702 GN=PAP23 PE=1 SV=2	G	Carbohydrate transport and metabolism	purple acid phosphatase 23 isoform X1 [Populus alba]	PAP23
Potri.009G134000.1	45.6493	50.871	45.5614	25.9228	24.1229	30.1769	28.5951	31.1696	33.5657	32.5148	29.937	36.6023	1.60066e-07	-0.646112	down	--	--	Molecular Function: DNA binding (GO:0003677);; Cellular Component: nucleus (GO:0005634);;	K09422|1.5e-147|pop:7494250|K09422 transcription factor MYB, plant | (RefSeq) myb-related protein 308	--	[K]	Transcription	Myb-like DNA-binding domain	Myb-related protein 308 OS=Antirrhinum majus OX=4151 GN=MYB308 PE=2 SV=1	--	--	MYB transcription factor [Populus tomentosa]	MYB308
newGene_959	0.937925	0.924058	1.17773	0.473613	0.318554	0.482833	0.412011	0.677028	0.798429	0.444633	0.608885	0.643359	0.0251888	-0.64539	down	[C]	Energy production and conversion	Molecular Function: D-arabinono-1,4-lactone oxidase activity (GO:0003885);; Cellular Component: membrane (GO:0016020);; Molecular Function: FAD binding (GO:0071949);;	K00103|1.2e-85|pop:7487737|K00103 L-gulonolactone oxidase [EC:1.1.3.8] | (RefSeq) probable L-gulonolactone oxidase 6	Ascorbate and aldarate metabolism (ko00053)	[V]	Defense mechanisms	D-arabinono-1,4-lactone oxidase	Probable L-gulonolactone oxidase 6 OS=Arabidopsis thaliana OX=3702 GN=GULLO6 PE=3 SV=1	V	Defense mechanisms	probable L-gulonolactone oxidase 6 [Populus alba]	GULLO6
Potri.009G070100.1	0.690459	0.562251	1.2018	0.395745	0.184814	0.252704	0.274381	0.447021	0.793393	0.366642	0.352078	0.318148	0.0407358	-0.64474	down	[T]	Signal transduction mechanisms	Molecular Function: ATP binding (GO:0005524);; Cellular Component: integral component of membrane (GO:0016021);; Molecular Function: ATPase activity (GO:0016887);;	K05681|1.8e-135|aip:107621880|K05681 ATP-binding cassette, subfamily G (WHITE), member 2 | (RefSeq) ABC transporter G family member 5-like	ABC transporters (ko02010)	[Q]	Secondary metabolites biosynthesis, transport and catabolism	ABC-2 type transporter	ABC transporter G family member 23 OS=Arabidopsis thaliana OX=3702 GN=ABCG23 PE=2 SV=1	Q	Secondary metabolites biosynthesis, transport and catabolism	ABC transporter G family member 23 [Populus alba]	ABCG23
Potri.002G009800.2	9.52102	8.87701	6.54861	4.22283	5.97056	4.40937	3.85472	6.79188	3.95617	5.20177	5.88833	4.68196	0.00277002	-0.643426	down	[P]	Inorganic ion transport and metabolism	Molecular Function: catalase activity (GO:0004096);; Biological Process: response to oxidative stress (GO:0006979);; Molecular Function: heme binding (GO:0020037);; Biological Process: hydrogen peroxide catabolic process (GO:0042744);; Molecular Function: metal ion binding (GO:0046872);;	K03781|4.2e-248|gab:108483079|K03781 catalase [EC:1.11.1.6] | (RefSeq) catalase isozyme 1	Tryptophan metabolism (ko00380);; Glyoxylate and dicarboxylate metabolism (ko00630);; Carbon metabolism (ko01200);; MAPK signaling pathway - plant (ko04016);; Peroxisome (ko04146)	[P]	Inorganic ion transport and metabolism	Catalase	Catalase isozyme 1 OS=Gossypium hirsutum OX=3635 GN=CAT1 PE=2 SV=2	P	Inorganic ion transport and metabolism	catalase isozyme 1 [Populus alba]	CAT1
Potri.006G262600.1	7.46001	7.63876	8.5999	5.06107	5.95047	5.54038	3.99869	4.75066	4.22552	4.10974	4.76722	5.86829	0.000111765	-0.643417	down	--	--	--	--	--	--	--	--	--	--	--	uncharacterized protein LOC118050225 [Populus alba]
Potri.002G034400.3	9.52817	8.8529	9.25574	5.05071	4.60604	7.53945	5.51739	5.16093	7.10154	4.7954	2.28814	4.69649	0.0157878	-0.643162	down	--	--	Molecular Function: molecular_function (GO:0003674);; Molecular Function: catalytic activity (GO:0003824);; Cellular Component: cellular_component (GO:0005575);; Cellular Component: cell (GO:0005623);; Cellular Component: plasma membrane (GO:0005886);; Biological Process: cellular aromatic compound metabolic process (GO:0006725);; Biological Process: response to stress (GO:0006950);; Biological P…	K23050|1.2e-103|pop:7479737|K23050 phenylcoumaran benzylic ether reductase [EC:1.3.1.-] | (RefSeq) isoflavone reductase-like protein	--	--	--	NmrA-like family	Phenylcoumaran benzylic ether reductase Betv6 OS=Betula pendula OX=3505 GN=BETV6 PE=1 SV=1	S	Function unknown	phenylcoumaran benzylic ether reductase Betv6-like [Populus alba]	BETV6
Potri.016G119300.1	22.5203	20.2936	20.8208	13.6715	15.2135	6.61075	14.3395	6.40789	13.2992	4.1941	11.2295	14.6034	0.0311	-0.6423	down	[F]	Nucleotide transport and metabolism	Molecular Function: AMP deaminase activity (GO:0003876);; Cellular Component: integral component of membrane (GO:0016021);; Biological Process: IMP salvage (GO:0032264);;	K01490|0.0e+00|pop:7460362|K01490 AMP deaminase [EC:3.5.4.6] | (RefSeq) AMP deaminase isoform X1	Purine metabolism (ko00230)	[F]	Nucleotide transport and metabolism	Adenosine/AMP deaminase	AMP deaminase OS=Arabidopsis thaliana OX=3702 GN=AMPD PE=1 SV=2	F	Nucleotide transport and metabolism	AMP deaminase-like isoform X1 [Populus alba]	AMPD
Potri.018G002900.1	232.931	258.882	200.385	144.728	121.544	128.324	142.687	132.036	103.285	170.871	184.757	163.771	0.000279424	-0.641117	down	[P]	Inorganic ion transport and metabolism	Molecular Function: gamma-glutamylcyclotransferase activity (GO:0003839);; Biological Process: glutathione catabolic process (GO:0006751);;	K22596|7.6e-115|pop:18107563|K22596 gamma-glutamylcyclotransferase, plant [EC:4.3.2.9] | (RefSeq) gamma-glutamylcyclotransferase 2-1	Glutathione metabolism (ko00480)	[P]	Inorganic ion transport and metabolism	ChaC-like protein	Gamma-glutamylcyclotransferase 2-2 OS=Arabidopsis thaliana OX=3702 GN=GGCT2;2 PE=1 SV=1	P	Inorganic ion transport and metabolism	gamma-glutamylcyclotransferase 2-2-like [Populus alba]	GGCT2;2
Potri.003G183700.1	39.39	49.9737	43.7778	27.1729	26.697	24.5337	24.2242	27.8405	25.3898	29.0228	31.9616	35.9406	1.66611e-05	-0.640156	down	[O]	Posttranslational modification, protein turnover, chaperones	Cellular Component: cellular_component (GO:0005575);; Cellular Component: intracellular (GO:0005622);; Cellular Component: cell (GO:0005623);; Cellular Component: nucleus (GO:0005634);; Cellular Component: cytoplasm (GO:0005737);; Biological Process: biological_process (GO:0008150);; Biological Process: response to radiation (GO:0009314);; Biological Process: response to light stimulus (GO:000941…	K03686|3.6e-06|dzi:111274428|K03686 molecular chaperone DnaJ | (RefSeq) uncharacterized protein LOC111274428 isoform X1	--	[O]	Posttranslational modification, protein turnover, chaperones	DnaJ domain	Chaperone protein dnaJ 8, chloroplastic OS=Arabidopsis thaliana OX=3702 GN=ATJ8 PE=2 SV=1	O	Posttranslational modification, protein turnover, chaperones	chaperone protein dnaJ 8, chloroplastic-like [Populus alba]	ATJ8
Potri.017G011200.1	1.66192	1.81589	1.57605	0.706991	0.680562	0.599711	1.02174	0.93616	1.02687	1.04213	1.31872	0.686371	0.0286827	-0.637697	down	--	--	Molecular Function: electron carrier activity (GO:0009055);; Cellular Component: integral component of membrane (GO:0016021);;	--	--	--	--	Plastocyanin-like domain	Early nodulin-like protein 2 OS=Arabidopsis thaliana OX=3702 GN=At4g27520 PE=1 SV=1	S	Function unknown	early nodulin-like protein 2 [Populus alba]
Potri.006G271700.1	12.7632	21.398	12.2049	10.7938	8.52655	11.5737	8.17931	6.77842	5.76744	7.90801	11.6621	6.68979	0.0193745	-0.63756	down	--	--	--	--	--	--	--	--	--	--	--	hypothetical protein [Populus tomentosa]
Potri.001G076400.2	1.99128	56.197	1.54487	4.2441	2.38838	1.69221	6.6515	1.51136	1.89224	1.94381	4.6714	1.83707	0.00558605	-0.637521	down	--	--	--	--	--	--	--	--	--	--	--	uncharacterized protein LOC118045287 isoform X4 [Populus alba]
Potri.013G102200.1	7.98286	5.94742	7.33688	3.56659	3.5966	5.62016	5.12367	4.68452	4.76351	4.70299	3.73647	3.85561	0.000538773	-0.637096	down	[R]	General function prediction only	Biological Process: xylan biosynthetic process (GO:0045492);;	K18801|7.2e-167|pop:18104325|K18801 glucuronoxylan 4-O-methyltransferase [EC:2.1.1.112] | (RefSeq) glucuronoxylan 4-O-methyltransferase 3	--	--	--	Polysaccharide biosynthesis	Glucuronoxylan 4-O-methyltransferase 3 OS=Arabidopsis thaliana OX=3702 GN=GXM3 PE=1 SV=1	S	Function unknown	glucuronoxylan 4-O-methyltransferase 3 [Populus alba]	GXM3
Potri.018G123000.1	22.7622	22.6355	20.2881	13.6523	14.027	11.1583	13.446	12.3247	18.0143	14.2853	15.5146	13.6552	2.81128e-06	-0.636953	down	[M]	Cell wall/membrane/envelope biogenesis	Biological Process: glycolipid biosynthetic process (GO:0009247);; Molecular Function: transferase activity, transferring hexosyl groups (GO:0016758);;	K03715|1.5e-267|pop:18111074|K03715 1,2-diacylglycerol 3-beta-galactosyltransferase [EC:2.4.1.46] | (RefSeq) monogalactosyldiacylglycerol synthase 2, chloroplastic	Glycerolipid metabolism (ko00561)	--	--	Monogalactosyldiacylglycerol (MGDG) synthase	Monogalactosyldiacylglycerol synthase 2, chloroplastic OS=Arabidopsis thaliana OX=3702 GN=MGD2 PE=1 SV=1	M	Cell wall/membrane/envelope biogenesis	monogalactosyldiacylglycerol synthase 2, chloroplastic-like isoform X2 [Populus alba]	MGD2
Potri.014G145100.2	42.925	31.65	49.0785	18.2043	23.3086	30.773	19.6025	25.5949	32.2994	29.358	24.5726	25.0069	0.00096169	-0.636377	down	[Q]	Secondary metabolites biosynthesis, transport and catabolism	Biological Process: biosynthetic process (GO:0009058);; Molecular Function: transferase activity, transferring acyl groups other than amino-acyl groups (GO:0016747);;	K00660|2.9e-224|pop:7466313|K00660 chalcone synthase [EC:2.3.1.74] | (RefSeq) chalcone synthase	Flavonoid biosynthesis (ko00941);; Circadian rhythm - plant (ko04712)	--	--	Chalcone and stilbene synthases, N-terminal domain	Chalcone synthase OS=Vitis vinifera OX=29760 GN=CHS PE=2 SV=1	H	Coenzyme transport and metabolism	chalcone synthase [Populus alba]	CHS
Potri.008G011800.5	0.918759	0.536837	0.328785	0.051515	0.060882	0.055829	0.167346	0.455449	0.299823	0.239659	0.188361	0.144505	0.0308268	-0.636309	down	--	--	Cellular Component: nucleus (GO:0005634);; Biological Process: regulation of transcription, DNA-templated (GO:0006355);; Molecular Function: zinc ion binding (GO:0008270);;	K13963|1.8e-114|vra:111242705|K13963 serpin B | (RefSeq) uncharacterized protein LOC111242705	--	--	--	MULE transposase domain	Protein FAR1-RELATED SEQUENCE 3 OS=Arabidopsis thaliana OX=3702 GN=FRS3 PE=1 SV=2	S	Function unknown	protein FAR1-RELATED SEQUENCE 3-like isoform X1 [Populus alba]	FRS3
Potri.002G186800.1	1.71133	3.16613	2.2693	1.05943	1.76123	1.26199	1.58223	1.33773	1.34255	1.67062	1.14037	1.47002	0.0091045	-0.63536	down	--	--	Cellular Component: integral component of membrane (GO:0016021);; Molecular Function: protein-cysteine S-palmitoyltransferase activity (GO:0019706);;	K20027|4.9e-261|pop:7481447|K20027 palmitoyltransferase ZDHHC1/11 [EC:2.3.1.225] | (RefSeq) protein S-acyltransferase 18 isoform X1	--	[R]	General function prediction only	DHHC palmitoyltransferase	Protein S-acyltransferase 18 OS=Arabidopsis thaliana OX=3702 GN=PAT18 PE=2 SV=2	S	Function unknown	protein S-acyltransferase 18-like [Populus alba]	PAT18
Potri.T116500.1	3.94514	3.30152	5.30548	0.980022	1.78905	2.80642	2.33801	2.70348	2.79081	2.52473	2.05519	3.04174	0.0221254	-0.634559	down	[IQ]	Lipid transport and metabolism;; Secondary metabolites biosynthesis, transport and catabolism	Molecular Function: catalytic activity (GO:0003824);;	K23618|0.0e+00|pop:18106561|K23618 acyl-activating enzyme 11/12 [EC:6.2.1.2 6.2.1.-] | (RefSeq) butyrate--CoA ligase AAE11, peroxisomal	--	[I]	Lipid transport and metabolism	AMP-binding enzyme	Probable acyl-activating enzyme 12, peroxisomal OS=Arabidopsis thaliana OX=3702 GN=AAE12 PE=2 SV=1	I	Lipid transport and metabolism	butyrate--CoA ligase AAE11, peroxisomal [Populus trichocarpa]	AAE12
Potri.001G179400.1	1.73569	1.84526	2.13548	1.28371	0.794166	0.468249	1.24363	1.03272	1.6206	1.13506	0.459762	0.735267	0.0386558	-0.634204	down	[P]	Inorganic ion transport and metabolism	Molecular Function: secondary active sulfate transmembrane transporter activity (GO:0008271);; Cellular Component: integral component of membrane (GO:0016021);;	K17471|0.0e+00|pop:7472973|K17471 sulfate transporter 3 | (RefSeq) probable sulfate transporter 3.4 isoform X1	--	[P]	Inorganic ion transport and metabolism	Sulfate permease family	Probable sulfate transporter 3.4 OS=Arabidopsis thaliana OX=3702 GN=SULTR3;4 PE=2 SV=1	P	Inorganic ion transport and metabolism	putative sulfate transporter 3.4 isoform X1 [Populus alba]	SULTR3;4
Potri.005G099300.1	111.048	99.4421	121.499	27.2158	41.3751	67.7924	56.6105	85.4717	73.9379	53.9389	64.5773	95.5632	0.0189747	-0.632984	down	--	--	Cellular Component: integral component of membrane (GO:0016021);; Biological Process: transmembrane transport (GO:0055085);;	K24139|4.4e-223|pop:7480449|K24139 auxin efflux carrier family protein | (RefSeq) protein PIN-LIKES 7	--	[S]	Function unknown	Membrane transport protein	Protein PIN-LIKES 7 OS=Arabidopsis thaliana OX=3702 GN=PILS7 PE=2 SV=1	S	Function unknown	protein PIN-LIKES 7-like isoform X2 [Populus alba]	PILS7
Potri.002G098000.7	0.5602	3.79426	0.104813	0.069831	0.406279	0.092057	0.037913	0.076508	0.38825	0.549514	0.108617	0.059187	0.0050226	-0.632258	down	--	--	Molecular Function: methyltransferase activity (GO:0008168);; Cellular Component: integral component of membrane (GO:0016021);; Biological Process: methylation (GO:0032259);;	K23870|0.0e+00|pop:7461783|K23870 putative pectin methyltransferase [EC:2.1.1.-] | (RefSeq) probable pectin methyltransferase QUA2	--	--	--	Putative S-adenosyl-L-methionine-dependent methyltransferase	Probable pectin methyltransferase QUA2 OS=Arabidopsis thaliana OX=3702 GN=QUA2 PE=1 SV=2	S	Function unknown	probable pectin methyltransferase QUA2 [Populus alba]	QUA2
Potri.006G056100.1	28.8367	33.9488	29.3893	13.5753	18.9958	19.707	23.2593	10.7348	24.9959	17.4892	9.84916	7.87625	0.034201	-0.632138	down	--	--	Cellular Component: integral component of membrane (GO:0016021);;	--	--	--	--	--	--	--	--	hypothetical protein POPTR_006G056100 [Populus trichocarpa]
Potri.006G166700.1	24.053	20.3374	31.9578	10.6928	7.73724	19.5628	12.5698	19.4618	18.2283	14.3332	16.4574	15.1474	0.0118467	-0.631874	down	--	--	Molecular Function: hydrolase activity, acting on ester bonds (GO:0016788);;	K00679|3.3e-36|cic:CICLE_v10027727mg|K00679 phospholipid:diacylglycerol acyltransferase [EC:2.3.1.158] | (RefSeq) hypothetical protein	Glycerolipid metabolism (ko00561)	--	--	GDSL-like Lipase/Acylhydrolase	GDSL esterase/lipase At5g45670 OS=Arabidopsis thaliana OX=3702 GN=At5g45670 PE=2 SV=1	L	Replication, recombination and repair	GDSL esterase/lipase At5g45670-like [Populus alba]
Potri.002G130300.3	1.19499	1.78728	1.97098	0.249069	0.397334	0.569838	0.245114	0.518103	0.417168	0.996044	1.45418	0.134749	0.0365606	-0.631394	down	[T]	Signal transduction mechanisms	Molecular Function: protein kinase activity (GO:0004672);; Molecular Function: ATP binding (GO:0005524);;	K01180|7.4e-64|cmax:111487562|K01180 endo-1,3(4)-beta-glucanase [EC:3.2.1.6] | (RefSeq) uncharacterized protein LOC111487562	--	[T]	Signal transduction mechanisms	Protein tyrosine and serine/threonine kinase	Proline-rich receptor-like protein kinase PERK2 OS=Arabidopsis thaliana OX=3702 GN=PERK2 PE=2 SV=3	T	Signal transduction mechanisms	inactive protein kinase SELMODRAFT_444075-like isoform X3 [Populus alba]	PERK2
Potri.001G442600.5	18.6695	18.8686	18.6949	8.82215	9.44339	11.2746	10.5686	16.2663	12.1087	11.0375	12.0357	14.6247	0.000305194	-0.631191	down	[OT]	Posttranslational modification, protein turnover, chaperones;; Signal transduction mechanisms	--	--	--	--	--	ACT domain	ACT domain-containing protein ACR10 OS=Arabidopsis thaliana OX=3702 GN=ACR10 PE=2 SV=1	S	Function unknown	ACT domain-containing protein ACR10-like [Populus alba]	ACR10
Potri.001G076300.1	13.4653	16.1738	16.742	11.0504	7.8923	12.8478	9.95582	10.4589	7.92848	6.71403	8.58949	10.1904	0.00179646	-0.630832	down	--	--	--	--	--	--	--	--	--	--	--	uncharacterized protein LOC118043308 [Populus alba]
Potri.003G131300.2	1.78515	2.07708	1.30114	1.84643	0.978613	0.802408	0.525194	0.595589	0.751735	0.929067	0.549924	0.662738	0.0437201	-0.630815	down	--	--	Molecular Function: DNA binding (GO:0003677);; Cellular Component: nucleus (GO:0005634);; Biological Process: regulation of transcription, DNA-templated (GO:0006355);;	--	--	[K]	Transcription	Associated with HOX	Homeobox protein BEL1 homolog OS=Arabidopsis thaliana OX=3702 GN=BEL1 PE=1 SV=2	K	Transcription	homeobox protein BEL1 homolog [Populus alba]	BEL1
Potri.004G036100.1	16.8802	1.9391	2.41396	0.621627	2.36198	3.21595	2.00759	3.3463	3.28437	2.66849	1.85048	2.52464	0.0380987	-0.629118	down	[CR]	Energy production and conversion;; General function prediction only	Molecular Function: oxidoreductase activity (GO:0016491);;	K00344|1.7e-39|lsv:111889955|K00344 NADPH:quinone reductase [EC:1.6.5.5] | (RefSeq) uncharacterized protein LOC111889955	--	[CR]	Energy production and conversion;; General function prediction only	Zinc-binding dehydrogenase	--	C	Energy production and conversion	oxidoreductase family protein [Populus alba]
Potri.001G010700.3	3.65169	4.35933	4.05942	3.33643	1.62485	2.88054	1.64945	0.974569	1.71112	2.09637	2.84576	1.97417	0.0359857	-0.629019	down	[T]	Signal transduction mechanisms	Molecular Function: protein kinase activity (GO:0004672);; Molecular Function: ATP binding (GO:0005524);;	K07359|6.4e-128|pop:7483267|K07359 calcium/calmodulin-dependent protein kinase kinase 2 [EC:2.7.11.17] | (RefSeq) serine/threonine-protein kinase GRIK1 isoform X1	--	[T]	Signal transduction mechanisms	Protein kinase domain	Serine/threonine-protein kinase GRIK1 OS=Arabidopsis thaliana OX=3702 GN=GRIK1 PE=1 SV=1	T	Signal transduction mechanisms	serine/threonine-protein kinase GRIK1-like isoform X2 [Populus alba]	GRIK1
Potri.001G216500.4	0.330191	5.60723	1.47457	0.118445	0.22609	0.49749	0.176266	1.78821	0.173601	0.275285	0.299783	0.176478	0.00855824	-0.628437	down	--	--	Molecular Function: nucleic acid binding (GO:0003676);;	--	--	--	--	--	--	S	Function unknown	LOW QUALITY PROTEIN: coiled-coil domain-containing protein R3HCC1L [Populus alba]
Potri.019G082900.1	3.40587	3.41519	3.43273	1.18709	1.51819	2.94228	1.62336	1.6013	1.80351	1.57011	1.66788	2.99482	0.030654	-0.626152	down	--	--	--	--	--	--	--	Protein of unknown function (DUF688)	--	--	--	uncharacterized protein LOC118056496 [Populus alba]
Potri.015G121400.3	0.775992	3.2601	0.964434	0.560559	0.454415	0.225927	0.213451	0.839913	0.285809	0.851836	0.998243	0.782345	0.0404079	-0.625227	down	--	--	--	--	--	--	--	--	Protein NARROW LEAF 1 OS=Oryza sativa subsp. japonica OX=39947 GN=NAL1 PE=1 SV=1	S	Function unknown	protein NARROW LEAF 1-like [Populus alba]	NAL1
Potri.008G170800.1	2.03892	1.98294	1.87371	1.12851	0.875817	1.02579	1.85402	1.2589	1.03314	1.32763	0.851783	1.02281	0.0128954	-0.624701	down	--	--	Molecular Function: structural constituent of cytoskeleton (GO:0005200);; Cellular Component: Arp2/3 protein complex (GO:0005885);; Biological Process: actin filament polymerization (GO:0030041);; Biological Process: Arp2/3 complex-mediated actin nucleation (GO:0034314);; Molecular Function: actin filament binding (GO:0051015);;	K05758|1.1e-234|pop:7473474|K05758 actin related protein 2/3 complex, subunit 2 | (RefSeq) actin-related protein 2/3 complex subunit 2B isoform X1	Endocytosis (ko04144)	--	--	Arp2/3 complex, 34 kD subunit p34-Arc	Actin-related protein 2/3 complex subunit 2B OS=Arabidopsis thaliana OX=3702 GN=ARPC2B PE=2 SV=1	Z	Cytoskeleton	actin-related protein 2/3 complex subunit 2B isoform X1 [Populus trichocarpa]	ARPC2B
Potri.005G062000.1	0.683939	0.702869	0.889998	0.599585	0.539239	0.495802	0.489791	0.42411	0.430472	0.348828	0.389537	0.516408	0.00139145	-0.624508	down	--	--	Molecular Function: ADP binding (GO:0043531);;	K13459|4.2e-124|vvi:104880792|K13459 disease resistance protein RPS2 | (RefSeq) probable disease resistance protein At4g27220	Plant-pathogen interaction (ko04626)	[T]	Signal transduction mechanisms	NB-ARC domain	Disease resistance protein At4g27190 OS=Arabidopsis thaliana OX=3702 GN=At4g27190 PE=2 SV=1	T	Signal transduction mechanisms	uncharacterized protein LOC18110142 isoform X1 [Populus trichocarpa]
Potri.013G003600.1	1.33517	0.731235	1.62286	0.233231	0.674381	0.677844	0.588538	0.825758	0.80357	0.612256	0.587256	0.695598	0.042532	-0.624168	down	--	--	Molecular Function: protein kinase activity (GO:0004672);; Molecular Function: ATP binding (GO:0005524);;	K16315|1.0e-52|pop:18098462|K16315 serine/threonine-protein kinase haspin [EC:2.7.11.1] | (RefSeq) serine/threonine-protein kinase haspin homolog	--	[D]	Cell cycle control, cell division, chromosome partitioning	--	Serine/threonine-protein kinase haspin homolog OS=Arabidopsis thaliana OX=3702 GN=HASPIN PE=1 SV=1	D	Cell cycle control, cell division, chromosome partitioning	serine/threonine-protein kinase haspin homolog [Populus trichocarpa]	HASPIN
Potri.014G096100.1	167.581	161.759	168.763	85.0645	86.5706	91.5329	101.811	115.903	113.684	108.558	115.934	142.754	2.2357e-05	-0.621603	down	--	--	Molecular Function: UDP-glycosyltransferase activity (GO:0008194);;	K08237|1.8e-265|pop:7492766|K08237 hydroquinone glucosyltransferase [EC:2.4.1.218] | (RefSeq) hydroquinone glucosyltransferase	--	[GC]	Carbohydrate transport and metabolism;; Energy production and conversion	UDP-glucoronosyl and UDP-glucosyl transferase	Hydroquinone glucosyltransferase OS=Rauvolfia serpentina OX=4060 GN=AS PE=1 SV=1	--	--	hydroquinone glucosyltransferase-like [Populus alba]	UGT72B1
Potri.017G079700.1	16.2804	13.6615	21.6154	11.2902	9.81619	7.61055	10.6554	11.5885	11.7351	12.1699	11.3173	8.88753	0.00288185	-0.621547	down	--	--	Cellular Component: cellular_component (GO:0005575);; Cellular Component: intracellular (GO:0005622);; Cellular Component: cell (GO:0005623);; Cellular Component: cytoplasm (GO:0005737);; Cellular Component: cytosol (GO:0005829);; Cellular Component: cytoskeleton (GO:0005856);; Cellular Component: microtubule associated complex (GO:0005875);; Cellular Component: plasma membrane (GO:0005886);; Cel…	--	--	--	--	--	--	S	Function unknown	protein IQ-DOMAIN 31-like [Populus alba]
Potri.006G028000.1	2.19972	2.49025	3.97302	1.16547	1.7375	1.5308	1.48583	1.58851	2.30645	1.63819	1.97001	1.8358	0.0150686	-0.621392	down	--	--	Biological Process: negative regulation of translation (GO:0017148);; Molecular Function: rRNA N-glycosylase activity (GO:0030598);;	--	--	--	--	Ricin-type beta-trefoil lectin domain	Ricin OS=Ricinus communis OX=3988 PE=1 SV=1	G	Carbohydrate transport and metabolism	ricin-like [Populus trichocarpa]
Potri.018G131200.1	0.553302	0.663172	0.934563	0.290337	0.383959	0.315348	0.280667	0.443459	0.554241	0.451051	0.50202	0.407637	0.0265398	-0.621091	down	[I]	Lipid transport and metabolism	Molecular Function: phospholipase D activity (GO:0004630);; Molecular Function: calcium ion binding (GO:0005509);; Cellular Component: membrane (GO:0016020);; Biological Process: lipid catabolic process (GO:0016042);; Biological Process: phosphatidylcholine metabolic process (GO:0046470);; Molecular Function: N-acylphosphatidylethanolamine-specific phospholipase D activity (GO:0070290);;	K01115|0.0e+00|pop:7470100|K01115 phospholipase D1/2 [EC:3.1.4.4] | (RefSeq) phospholipase D alpha 1 isoform X1	Glycerophospholipid metabolism (ko00564);; Ether lipid metabolism (ko00565);; Endocytosis (ko04144)	[I]	Lipid transport and metabolism	Phospholipase D C terminal	Phospholipase D alpha 1 OS=Ricinus communis OX=3988 GN=PLD1 PE=1 SV=1	I	Lipid transport and metabolism	phospholipase D alpha 1-like [Populus alba]	PLD1
Potri.016G113300.1	44.8043	32.3097	47.9541	27.4455	25.1343	22.1464	29.5982	28.7953	35.1401	24.8145	25.4416	20.5544	0.000167522	-0.621038	down	[G]	Carbohydrate transport and metabolism	Molecular Function: channel activity (GO:0015267);; Cellular Component: integral component of membrane (GO:0016021);;	K09872|6.8e-159|pop:7466057|K09872 aquaporin PIP | (RefSeq) probable aquaporin PIP1-4	--	[G]	Carbohydrate transport and metabolism	Major intrinsic protein	Probable aquaporin PIP1-4 OS=Arabidopsis thaliana OX=3702 GN=PIP1.4 PE=1 SV=1	G	Carbohydrate transport and metabolism	probable aquaporin PIP1-4 [Populus alba]	PIP1.4
Potri.004G026100.1	1.05055	1.28048	1.36467	0.641311	0.562822	0.910947	0.717023	0.481547	0.515766	0.817152	0.781637	0.994486	0.0184324	-0.620736	down	[T]	Signal transduction mechanisms	Molecular Function: protein serine/threonine kinase activity (GO:0004674);; Molecular Function: ATP binding (GO:0005524);; Cellular Component: plasma membrane (GO:0005886);; Biological Process: protein phosphorylation (GO:0006468);;	K24104|3.1e-93|thj:104799061|K24104 GPN-loop GTPase | (RefSeq) LOW QUALITY PROTEIN: uncharacterized protein LOC104799061	--	--	--	Protein tyrosine and serine/threonine kinase	Cysteine-rich receptor-like protein kinase 10 OS=Arabidopsis thaliana OX=3702 GN=CRK10 PE=1 SV=3	T	Signal transduction mechanisms	cysteine-rich receptor-like protein kinase 10 [Populus alba]	CRK10
Potri.002G192400.1	8.51049	8.62536	8.62061	6.5251	4.26505	6.158	5.7619	5.74423	6.11717	4.4023	6.03046	3.28143	0.00165371	-0.620459	down	[I]	Lipid transport and metabolism	Molecular Function: catalytic activity (GO:0003824);;	K01897|0.0e+00|pop:7481419|K01897 long-chain acyl-CoA synthetase [EC:6.2.1.3] | (RefSeq) long chain acyl-CoA synthetase 1	Fatty acid biosynthesis (ko00061);; Fatty acid degradation (ko00071);; Fatty acid metabolism (ko01212);; Peroxisome (ko04146)	[I]	Lipid transport and metabolism	AMP-binding enzyme	Long chain acyl-CoA synthetase 1 OS=Arabidopsis thaliana OX=3702 GN=LACS1 PE=2 SV=1	I	Lipid transport and metabolism	long chain acyl-CoA synthetase 1-like [Populus alba]	LACS1
Potri.008G166800.1	26.0768	29.0004	22.5752	13.3713	12.7802	9.45801	19.4209	20.972	21.9931	17.5163	11.6976	13.119	0.010244	-0.620456	down	[C]	Energy production and conversion	Biological Process: carbohydrate metabolic process (GO:0005975);; Biological Process: tricarboxylic acid cycle (GO:0006099);; Biological Process: malate metabolic process (GO:0006108);; Molecular Function: L-malate dehydrogenase activity (GO:0030060);;	K00025|1.8e-167|pop:7467536|K00025 malate dehydrogenase [EC:1.1.1.37] | (RefSeq) malate dehydrogenase	Citrate cycle (TCA cycle) (ko00020);; Cysteine and methionine metabolism (ko00270);; Pyruvate metabolism (ko00620);; Glyoxylate and dicarboxylate metabolism (ko00630);; Carbon fixation in photosynthetic organisms (ko00710);; Carbon metabolism (ko01200)	[C]	Energy production and conversion	lactate/malate dehydrogenase, NAD binding domain	Malate dehydrogenase OS=Nicotiana tabacum OX=4097 GN=MD1 PE=1 SV=1	C	Energy production and conversion	malate dehydrogenase [Populus alba]	MD1
Potri.013G121800.1	5.12547	3.60314	4.80671	2.09694	1.55105	2.93803	2.171	2.87148	3.95293	2.7474	2.47737	3.21617	0.0145902	-0.620246	down	[H]	Coenzyme transport and metabolism	Molecular Function: O-methyltransferase activity (GO:0008171);; Molecular Function: S-adenosylmethionine-dependent methyltransferase activity (GO:0008757);; Biological Process: aromatic compound biosynthetic process (GO:0019438);; Biological Process: methylation (GO:0032259);; Molecular Function: protein dimerization activity (GO:0046983);;	K16040|7.9e-205|pop:18104545|K16040 trans-resveratrol di-O-methyltransferase [EC:2.1.1.240] | (RefSeq) trans-resveratrol di-O-methyltransferase	Stilbenoid, diarylheptanoid and gingerol biosynthesis (ko00945)	[R]	General function prediction only	O-methyltransferase domain	Trans-resveratrol di-O-methyltransferase OS=Vitis vinifera OX=29760 GN=ROMT PE=1 SV=2	S	Function unknown	trans-resveratrol di-O-methyltransferase [Populus trichocarpa]	ROMT
Potri.001G368000.1	4.4114	8.82303	4.7371	4.39923	3.169	2.29505	2.83153	3.52512	4.9151	3.24571	3.51634	3.37692	0.0206109	-0.620185	down	[F]	Nucleotide transport and metabolism	Molecular Function: hydrolase activity (GO:0016787);;	K22763|3.6e-36|lja:Lj2g3v1989220.3|K22763 deubiquitinase DESI2 [EC:3.4.19.12] | (RefSeq) Lj2g3v1989220.3; -	--	[T]	Signal transduction mechanisms	Nudix hydrolase domain	Nudix hydrolase 10 OS=Arabidopsis thaliana OX=3702 GN=NUDT10 PE=1 SV=1	T	Signal transduction mechanisms	nudix hydrolase 10-like isoform X5 [Populus alba]	NUDT10
Potri.013G052200.1	2.92088	2.62209	1.89972	1.16694	0.118842	0.43253	0.076298	0.954977	1.0562	0.87252	1.29231	1.06455	0.0357858	-0.620011	down	--	--	Molecular Function: ubiquitin-protein transferase activity (GO:0004842);;	K09553|2.8e-10|ats:109737212|K09553 stress-induced-phosphoprotein 1 | (RefSeq) LOC109737212; hsp70-Hsp90 organizing protein 1-like	--	[S]	Function unknown	U-box domain	U-box domain-containing protein 9 OS=Arabidopsis thaliana OX=3702 GN=PUB9 PE=1 SV=1	S	Function unknown	U-box domain-containing protein 9-like [Populus alba]	PUB9
Potri.009G057200.1	62.8064	75.6871	57.7407	48.2856	46.3505	39.2925	33.699	40.969	33.9914	50.2386	43.9957	40.3629	8.34007e-05	-0.618792	down	[K]	Transcription	Molecular Function: transcription factor activity, sequence-specific DNA binding (GO:0003700);; Biological Process: DNA-templated transcription, initiation (GO:0006352);;	K03086|4.8e-44|dzi:111277758|K03086 RNA polymerase primary sigma factor | (RefSeq) RNA polymerase sigma factor sigA-like	--	--	--	Sigma-70 region 2	RNA polymerase sigma factor sigD, chloroplastic OS=Arabidopsis thaliana OX=3702 GN=SIGD PE=2 SV=1	K	Transcription	RNA polymerase sigma factor sigD, chloroplastic [Populus alba]	SIGD
Potri.017G128700.1	20.8905	26.6129	17.1821	11.4553	11.6837	11.8995	9.58745	13.2366	13.0233	14.5483	15.8446	17.8429	0.00478476	-0.617895	down	--	--	Cellular Component: integral component of membrane (GO:0016021);;	--	--	--	--	--	--	--	--	uncharacterized protein D5086_0000178320 [Populus alba]
Potri.T093600.1	46.7863	37.2383	50.4872	19.0557	20.1859	31.9942	27.3002	34.5441	35.9367	28.8478	20.2749	31.2766	0.00416508	-0.616706	down	[S]	Function unknown	Cellular Component: extracellular space (GO:0005615);;	K13449|7.9e-42|egu:105031941|K13449 pathogenesis-related protein 1 | (RefSeq) pathogenesis-related protein PRB1-3-like	MAPK signaling pathway - plant (ko04016);; Plant hormone signal transduction (ko04075);; Plant-pathogen interaction (ko04626)	[S]	Function unknown	Cysteine-rich secretory protein family	Pathogenesis-related protein PR-1 OS=Medicago truncatula OX=3880 GN=PR-1 PE=2 SV=1	S	Function unknown	pathogenesis-related protein PR-1 [Populus trichocarpa]	PR-1
Potri.003G152500.1	6.61099	6.23139	3.70984	3.28559	2.59373	2.20114	3.68299	3.04701	3.90097	3.56968	2.96775	3.61649	0.0184151	-0.615996	down	--	--	--	--	--	--	--	--	--	--	--	uncharacterized protein LOC18097087 [Populus trichocarpa]
Potri.010G132000.1	48.5209	63.3692	59.4849	36.8853	27.2668	36.8837	33.8545	30.7256	38.2384	38.5739	38.3319	46.9227	0.000363547	-0.615983	down	--	--	--	--	--	--	--	--	--	--	--	unknown [Populus trichocarpa]
Potri.001G124200.1	104.172	120.499	90.4218	56.0511	62.0473	55.6413	64.1833	80.7881	63.1381	69.2461	74.1606	85.2184	5.16885e-05	-0.615363	down	[G]	Carbohydrate transport and metabolism	Cellular Component: integral component of membrane (GO:0016021);; Molecular Function: transmembrane transporter activity (GO:0022857);;	K13783|2.0e-289|pop:18094006|K13783 MFS transporter, OPA family, solute carrier family 37 (glycerol-3-phosphate transporter), member 1/2 | (RefSeq) putative glycerol-3-phosphate transporter 1	--	[G]	Carbohydrate transport and metabolism	Major Facilitator Superfamily	Putative glycerol-3-phosphate transporter 1 OS=Arabidopsis thaliana OX=3702 GN=At3g47420 PE=2 SV=1	G	Carbohydrate transport and metabolism	putative glycerol-3-phosphate transporter 1 [Populus alba]	PS3
Potri.008G189200.1	135.761	122.984	124.083	77.2939	78.0745	76.7627	76.1094	100.5	79.7161	89.9944	83.1618	96.3175	5.5409e-10	-0.614765	down	[G]	Carbohydrate transport and metabolism	Molecular Function: polygalacturonase activity (GO:0004650);; Cellular Component: extracellular region (GO:0005576);; Biological Process: carbohydrate metabolic process (GO:0005975);; Biological Process: cell wall organization (GO:0071555);;	K01184|7.2e-175|dzi:111291775|K01184 polygalacturonase [EC:3.2.1.15] | (RefSeq) polygalacturonase At1g48100	Pentose and glucuronate interconversions (ko00040)	--	--	Glycosyl hydrolases family 28	Polygalacturonase At1g48100 OS=Arabidopsis thaliana OX=3702 GN=At1g48100 PE=2 SV=1	G	Carbohydrate transport and metabolism	polygalacturonase At1g48100-like [Populus alba]
Potri.019G075200.1	3.61741	3.41978	2.53425	2.01488	2.41628	1.75822	2.03289	1.45547	2.28705	2.31549	1.70611	1.72379	0.00449592	-0.61449	down	[Q]	Secondary metabolites biosynthesis, transport and catabolism	Biological Process: lipid metabolic process (GO:0006629);; Biological Process: suberin biosynthetic process (GO:0010345);; Biological Process: long-chain fatty-acyl-CoA metabolic process (GO:0035336);; Cellular Component: intracellular membrane-bounded organelle (GO:0043231);; Molecular Function: fatty-acyl-CoA reductase (alcohol-forming) activity (GO:0080019);;	K13356|1.9e-278|pop:18108459|K13356 alcohol-forming fatty acyl-CoA reductase [EC:1.2.1.84] | (RefSeq) alcohol-forming fatty acyl-CoA reductase	Cutin, suberine and wax biosynthesis (ko00073);; Peroxisome (ko04146)	[I]	Lipid transport and metabolism	Male sterility protein	Alcohol-forming fatty acyl-CoA reductase OS=Simmondsia chinensis OX=3999 PE=1 SV=1	I	Lipid transport and metabolism	alcohol-forming fatty acyl-CoA reductase [Populus trichocarpa]	FAR4
newGene_520	11.7024	11.6472	10.7927	6.47907	6.0441	6.9162	8.61857	9.36905	8.27591	6.57648	7.44617	6.93587	1.06208e-05	-0.614153	down	--	--	--	--	--	--	--	--	--	--	--	--
Potri.006G039300.1	2.3701	2.02162	2.23875	0.930645	1.33604	2.08142	1.03626	1.74371	1.14594	1.02981	0.756705	1.22955	0.0295373	-0.61369	down	--	--	--	--	--	--	--	--	--	--	--	--
Potri.004G212100.1	8.60933	9.62675	6.97738	4.39367	5.26729	6.29659	4.98188	5.22277	3.82622	6.47109	4.90491	6.0711	0.00172871	-0.613668	down	[C]	Energy production and conversion	Molecular Function: FMN binding (GO:0010181);; Molecular Function: oxidoreductase activity (GO:0016491);;	K05894|4.5e-206|pop:18098208|K05894 12-oxophytodienoic acid reductase [EC:1.3.1.42] | (RefSeq) artemisinic aldehyde Delta(11(13)) reductase isoform X1	alpha-Linolenic acid metabolism (ko00592)	[CR]	Energy production and conversion;; General function prediction only	NADH:flavin oxidoreductase / NADH oxidase family	12-oxophytodienoate reductase 3 OS=Solanum lycopersicum OX=4081 GN=OPR3 PE=1 SV=1	C	Energy production and conversion	12-oxophytodienoate reductase 3-like isoform X2 [Populus alba]	OPR3
Potri.013G100800.1	0.388917	6.06344	1.06755	0.255217	0.049363	0.268266	1.71345	0.298647	0.179655	0.131936	0.115745	0.157796	0.00678878	-0.613649	down	--	--	Molecular Function: catalytic activity (GO:0003824);; Biological Process: nucleoside metabolic process (GO:0009116);;	--	--	--	--	Phosphorylase superfamily	Bark storage protein A OS=Populus deltoides OX=3696 GN=BSPA PE=2 SV=1	F	Nucleotide transport and metabolism	bark storage protein A [Populus alba]	BSPA
Potri.003G207700.1	4.47149	3.58813	6.77621	1.61725	3.21798	3.09253	1.78438	2.13869	2.80219	3.17302	1.87184	3.93812	0.0437594	-0.61349	down	--	--	Cellular Component: nucleosome (GO:0000786);; Molecular Function: DNA binding (GO:0003677);; Cellular Component: nucleus (GO:0005634);; Molecular Function: protein heterodimerization activity (GO:0046982);;	K11253|1.4e-66|adu:107470357|K11253 histone H3 | (RefSeq) histone H3.2	--	[B]	Chromatin structure and dynamics	Core histone H2A/H2B/H3/H4	Histone H3.2 OS=Arabidopsis thaliana OX=3702 GN=HTR2 PE=1 SV=2	B	Chromatin structure and dynamics	Histone superfamily protein [Theobroma cacao]	HTR2
Potri.005G207000.1	88.6405	119.728	83.0775	78.7213	76.5127	62.1909	46.3062	50.4608	53.7052	65.0159	55.9738	61.4374	0.00147253	-0.613399	down	[R]	General function prediction only	Molecular Function: oxidoreductase activity (GO:0016491);;	K05275|4.8e-64|ppp:112279415|K05275 pyridoxine 4-dehydrogenase [EC:1.1.1.65] | (RefSeq) pyridoxal reductase, chloroplastic-like	Vitamin B6 metabolism (ko00750)	[C]	Energy production and conversion	Aldo/keto reductase family	Uncharacterized oxidoreductase At1g06690, chloroplastic OS=Arabidopsis thaliana OX=3702 GN=At1g06690 PE=1 SV=1	C	Energy production and conversion	uncharacterized oxidoreductase At1g06690, chloroplastic [Populus trichocarpa]
Potri.019G040200.1	1.17533	1.21859	1.27199	0.677512	0.644538	0.826195	0.526443	0.585986	1.17703	0.433035	0.285607	0.6717	0.0444395	-0.61333	down	[P]	Inorganic ion transport and metabolism	Cellular Component: integral component of membrane (GO:0016021);; Biological Process: transmembrane transport (GO:0055085);;	K13754|1.4e-304|pop:7491065|K13754 solute carrier family 24 (sodium/potassium/calcium exchanger), member 6 | (RefSeq) cation/calcium exchanger 1	--	[P]	Inorganic ion transport and metabolism	Sodium/calcium exchanger protein	Cation/calcium exchanger 1 OS=Arabidopsis thaliana OX=3702 GN=CCX1 PE=2 SV=1	P	Inorganic ion transport and metabolism	cation/calcium exchanger 1-like [Populus alba]	CCX1
Potri.016G054200.1	6.44656	6.08721	5.85848	2.86484	4.71538	3.13963	2.95885	4.98633	3.51901	3.7022	3.47186	4.75013	0.00417536	-0.613309	down	[F]	Nucleotide transport and metabolism	Molecular Function: guanylate kinase activity (GO:0004385);;	K00942|8.8e-221|pop:7468971|K00942 guanylate kinase [EC:2.7.4.8] | (RefSeq) guanylate kinase 2	Purine metabolism (ko00230)	[F]	Nucleotide transport and metabolism	Guanylate kinase	Guanylate kinase 2 OS=Arabidopsis thaliana OX=3702 GN=GK-2 PE=2 SV=1	F	Nucleotide transport and metabolism	guanylate kinase 2-like [Populus alba]	GK-2
Potri.T083500.1	0.888802	0.869108	0.86542	0.421239	0.314122	0.231158	0.492658	0.590678	0.676866	0.366616	0.462202	0.698967	0.0409168	-0.613075	down	[T]	Signal transduction mechanisms	Biological Process: defense response to oomycetes (GO:0002229);; Molecular Function: transmembrane receptor protein serine/threonine kinase activity (GO:0004675);; Molecular Function: ATP binding (GO:0005524);; Cellular Component: plasma membrane (GO:0005886);; Biological Process: defense response (GO:0006952);; Cellular Component: integral component of membrane (GO:0016021);; Molecular Function:…	K22133|5.0e-58|egr:104446019|K22133 oxalate---CoA ligase [EC:6.2.1.8] | (RefSeq) oxalate--CoA ligase-like	Glyoxylate and dicarboxylate metabolism (ko00630)	--	--	Legume lectin domain	L-type lectin-domain containing receptor kinase IV.1 OS=Arabidopsis thaliana OX=3702 GN=LECRK41 PE=2 SV=1	T	Signal transduction mechanisms	hypothetical protein POPTR_T083500 [Populus trichocarpa]	LECRK41
Potri.009G128500.1	177.603	191.996	154.542	103.337	121.168	105.558	94.8615	95.3715	115.593	127.605	114.289	141.563	2.33581e-05	-0.612311	down	[G]	Carbohydrate transport and metabolism	Molecular Function: channel activity (GO:0015267);; Cellular Component: integral component of membrane (GO:0016021);;	K09866|4.0e-126|hbr:110659185|K09866 aquaporin-4 | (RefSeq) aquaporin AQPAn.G-like	--	[G]	Carbohydrate transport and metabolism	Major intrinsic protein	Probable aquaporin PIP2-7 OS=Oryza sativa subsp. japonica OX=39947 GN=PIP2-7 PE=2 SV=2	G	Carbohydrate transport and metabolism	aquaporin AQPAn.G-like [Populus alba]	PIP2-7
Potri.001G043100.2	41.0095	34.0362	28.1589	13.014	13.1381	10.8987	14.7569	16.2448	21.6557	30.8893	21.7657	28.9551	0.0379374	-0.612119	down	[O]	Posttranslational modification, protein turnover, chaperones	Cellular Component: cellular_component (GO:0005575);; Cellular Component: intracellular (GO:0005622);; Cellular Component: cell (GO:0005623);; Cellular Component: nucleus (GO:0005634);; Cellular Component: cytoplasm (GO:0005737);; Biological Process: biological_process (GO:0008150);; Biological Process: response to radiation (GO:0009314);; Biological Process: response to light stimulus (GO:000941…	--	--	[O]	Posttranslational modification, protein turnover, chaperones	DnaJ domain	Chaperone protein dnaJ 8, chloroplastic OS=Arabidopsis thaliana OX=3702 GN=ATJ8 PE=2 SV=1	O	Posttranslational modification, protein turnover, chaperones	chaperone protein dnaJ 8, chloroplastic [Populus alba]	ATJ8
Potri.014G093900.4	3.82099	5.97485	5.62077	1.82112	2.86475	1.90715	3.89558	1.88576	1.53132	3.45445	2.54525	4.16291	0.0493092	-0.611718	down	--	--	Cellular Component: thylakoid (GO:0009579);; Cellular Component: integral component of membrane (GO:0016021);;	K01092|1.0e-18|boe:106307850|K01092 myo-inositol-1(or 4)-monophosphatase [EC:3.1.3.25] | (RefSeq) phosphatase IMPL1, chloroplastic-like isoform X1	Inositol phosphate metabolism (ko00562);; Phosphatidylinositol signaling system (ko04070)	--	--	CAAD domains of cyanobacterial aminoacyl-tRNA synthetase	Protein CURVATURE THYLAKOID 1A, chloroplastic OS=Arabidopsis thaliana OX=3702 GN=CURT1A PE=1 SV=1	S	Function unknown	protein CURVATURE THYLAKOID 1A, chloroplastic-like [Populus alba]	CURT1A
Potri.016G048000.1	55.4139	73.7337	53.4116	28.8756	20.1787	21.066	44.4506	22.9319	63.5955	41.0863	29.8258	35.6491	0.0356105	-0.611342	down	--	--	Molecular Function: DNA binding (GO:0003677);; Cellular Component: nucleus (GO:0005634);;	K22218|7.6e-07|apro:F751_2022|K22218 protein-tyrosine sulfotransferase [EC:2.8.2.20] | (RefSeq) Protein-tyrosine sulfotransferase	--	--	--	Myb-like DNA-binding domain	Myb family transcription factor PHL5 OS=Arabidopsis thaliana OX=3702 GN=PHL5 PE=2 SV=1	K	Transcription	myb family transcription factor PHL5-like isoform X2 [Populus alba]	PHL5
Potri.001G109500.2	0.926114	1.04407	0.387405	0.568178	0.104192	0.230615	0.514156	0.064894	0.084027	0.102149	0.128396	0.084074	0.0295075	-0.611256	down	--	--	Molecular Function: protein binding (GO:0005515);; Cellular Component: cellular_component (GO:0005575);; Cellular Component: intracellular (GO:0005622);; Cellular Component: cell (GO:0005623);; Cellular Component: nucleus (GO:0005634);; Cellular Component: cytoplasm (GO:0005737);; Cellular Component: cytosol (GO:0005829);; Biological Process: transport (GO:0006810);; Biological Process: biologica…	K18726|8.7e-54|lang:109360768|K18726 FAS-associated factor 2 | (RefSeq) plant UBX domain-containing protein 13-like	--	[T]	Signal transduction mechanisms	UBX domain	Plant UBX domain-containing protein 8 OS=Arabidopsis thaliana OX=3702 GN=PUX8 PE=1 SV=1	T	Signal transduction mechanisms	plant UBX domain-containing protein 8 isoform X1 [Populus alba]	PUX8
Potri.008G071900.1	0.879268	0.739144	0.958555	0.416694	0.474463	0.570715	0.475723	0.347217	0.494044	0.658047	0.20828	0.570362	0.0394557	-0.607937	down	--	--	Biological Process: mitotic spindle assembly checkpoint (GO:0007094);;	K02178|8.3e-23|gmx:100783684|K02178 checkpoint serine/threonine-protein kinase [EC:2.7.11.1] | (RefSeq) mitotic spindle checkpoint protein BUBR1	--	[D]	Cell cycle control, cell division, chromosome partitioning	Mad3/BUB1 homology region 1	Mitotic spindle checkpoint protein BUBR1 OS=Arabidopsis thaliana OX=3702 GN=BUBR1 PE=1 SV=2	D	Cell cycle control, cell division, chromosome partitioning	uncharacterized protein LOC118055921 [Populus alba]	BUBR1
Potri.013G121900.1	26.3572	23.2086	21.0461	13.4558	8.80919	14.0429	14.4799	15.3911	19.5206	16.3961	15.9282	16.464	0.00165181	-0.606833	down	[K]	Transcription	Molecular Function: O-methyltransferase activity (GO:0008171);; Biological Process: methylation (GO:0032259);; Molecular Function: protein dimerization activity (GO:0046983);;	K16040|2.4e-193|pop:18104547|K16040 trans-resveratrol di-O-methyltransferase [EC:2.1.1.240] | (RefSeq) trans-resveratrol di-O-methyltransferase	Stilbenoid, diarylheptanoid and gingerol biosynthesis (ko00945)	[R]	General function prediction only	O-methyltransferase domain	Trans-resveratrol di-O-methyltransferase OS=Vitis vinifera OX=29760 GN=ROMT PE=1 SV=2	S	Function unknown	trans-resveratrol di-O-methyltransferase-like [Populus alba]	ROMT
Potri.018G048100.1	98.341	108.732	106.306	44.2714	42.4468	54.1252	51.1979	66.3173	67.7297	69.0663	80.1149	99.3878	0.0102832	-0.606494	down	--	--	--	--	--	[K]	Transcription	--	--	K	Transcription	uncharacterized protein LOC118046025 [Populus alba]
Potri.009G128200.1	37.7216	42.473	34.891	21.7855	23.9663	23.5287	20.2668	19.1937	22.4109	29.3524	27.8198	31.1855	0.00110871	-0.606344	down	[G]	Carbohydrate transport and metabolism	Molecular Function: channel activity (GO:0015267);; Cellular Component: integral component of membrane (GO:0016021);;	K09866|3.7e-32|cpap:110816600|K09866 aquaporin-4 | (RefSeq) aquaporin-4-like	--	--	--	Major intrinsic protein	Probable aquaporin NIP-type OS=Nicotiana alata OX=4087 PE=2 SV=1	G	Carbohydrate transport and metabolism	hypothetical protein POPTR_009G128200, partial [Populus trichocarpa]
Potri.001G119300.1	1.88463	2.15221	3.01666	1.14926	0.89512	0.996201	1.03417	1.72224	1.57732	1.46043	1.7662	1.4398	0.0346674	-0.606126	down	--	--	Molecular Function: enzyme inhibitor activity (GO:0004857);;	K01051|6.3e-13|han:110880308|K01051 pectinesterase [EC:3.1.1.11] | (RefSeq) pectinesterase-like	Pentose and glucuronate interconversions (ko00040)	--	--	Plant invertase/pectin methylesterase inhibitor	Pectinesterase inhibitor 10 OS=Arabidopsis thaliana OX=3702 GN=PMEI10 PE=2 SV=1	S	Function unknown	invertase/pectin methylesterase inhibitor family protein [Populus alba]	PMEI10
Potri.006G060000.1	40.5505	44.6197	39.3126	19.855	22.231	26.1426	16.6616	30.8257	21.4502	27.3371	26.9707	38.4466	0.00870022	-0.604209	down	--	--	Molecular Function: growth factor activity (GO:0008083);;	--	--	--	--	--	--	--	--	uncharacterized protein LOC118032649 [Populus alba]
Potri.018G075000.1	8.14336	9.29098	9.67509	2.89732	4.49145	7.09658	4.5041	6.17404	6.18969	5.98503	5.85414	6.4829	0.0119106	-0.603987	down	[C]	Energy production and conversion	Molecular Function: aldehyde dehydrogenase (NAD) activity (GO:0004029);; Biological Process: phenylpropanoid biosynthetic process (GO:0009699);; Molecular Function: coniferyl-aldehyde dehydrogenase activity (GO:0050269);;	K12355|2.6e-236|pop:7458755|K12355 coniferyl-aldehyde dehydrogenase [EC:1.2.1.68] | (RefSeq) aldehyde dehydrogenase family 2 member C4	Phenylpropanoid biosynthesis (ko00940)	[C]	Energy production and conversion	Aldehyde dehydrogenase family	Aldehyde dehydrogenase family 2 member C4 OS=Arabidopsis thaliana OX=3702 GN=ALDH2C4 PE=1 SV=2	C	Energy production and conversion	LOW QUALITY PROTEIN: aldehyde dehydrogenase family 2 member C4 [Populus alba]	ALDH2C4
Potri.001G050600.1	36.4084	39.4408	28.9234	19.3584	15.7823	23.1656	27.5675	18.2845	17.7455	22.8338	30.3501	22.0264	0.00423432	-0.603546	down	[R]	General function prediction only	Molecular Function: protein binding (GO:0005515);; Biological Process: regulation of carbohydrate metabolic process (GO:0006109);; Biological Process: response to stress (GO:0006950);; Biological Process: organelle organization (GO:0006996);; Biological Process: cell communication (GO:0007154);; Biological Process: biological_process (GO:0008150);; Biological Process: cellular response to starvat…	K14152|5.0e-64|cpep:111783531|K14152 phosphoribosyl-ATP pyrophosphohydrolase / phosphoribosyl-AMP cyclohydrolase / histidinol dehydrogenase [EC:3.6.1.31 3.5.4.19 1.1.1.23] | (RefSeq) uncharacterized protein LOC111783531	Histidine metabolism (ko00340);; Biosynthesis of amino acids (ko01230)	--	--	Tetratricopeptide repeat	Protein SULFUR DEFICIENCY-INDUCED 2 OS=Arabidopsis thaliana OX=3702 GN=At1g04770 PE=2 SV=1	S	Function unknown	protein SULFUR DEFICIENCY-INDUCED 2 isoform X1 [Populus trichocarpa]
Potri.010G199600.4	1.47794	1.64039	1.91226	1.13016	0.752431	0.986337	1.07424	1.00429	1.57828	0.789425	0.802456	0.799478	0.0257635	-0.602416	down	--	--	Molecular Function: protein serine/threonine phosphatase activity (GO:0004722);; Molecular Function: metal ion binding (GO:0046872);;	K14497|4.0e-133|pop:7458124|K14497 protein phosphatase 2C [EC:3.1.3.16] | (RefSeq) protein phosphatase 2C 37	MAPK signaling pathway - plant (ko04016);; Plant hormone signal transduction (ko04075)	[T]	Signal transduction mechanisms	Protein phosphatase 2C	Protein phosphatase 2C 37 OS=Arabidopsis thaliana OX=3702 GN=PP2CA PE=1 SV=1	T	Signal transduction mechanisms	protein phosphatase 2C 37-like [Populus alba]	PP2CA
Potri.019G079000.1	19.1702	29.1552	23.8466	19.5793	19.8584	14.638	13.3604	12.9064	9.71985	10.3012	12.0652	17.893	0.016783	-0.602191	down	[Q]	Secondary metabolites biosynthesis, transport and catabolism	Molecular Function: hydrolase activity (GO:0016787);;	--	--	[R]	General function prediction only	Dienelactone hydrolase family	--	Q	Secondary metabolites biosynthesis, transport and catabolism	carboxymethylenebutenolidase homolog isoform X1 [Populus alba]
Potri.018G025500.1	4.34512	5.17123	4.76295	2.91964	2.56964	3.13736	3.3488	3.97101	2.19109	3.40517	3.23274	2.65159	0.00107022	-0.601975	down	--	--	Biological Process: response to acid chemical (GO:0001101);; Molecular Function: molecular_function (GO:0003674);; Molecular Function: catalytic activity (GO:0003824);; Molecular Function: thiol-dependent ubiquitin-specific protease activity (GO:0004843);; Cellular Component: cellular_component (GO:0005575);; Cellular Component: intracellular (GO:0005622);; Cellular Component: cell (GO:0005623);;…	--	--	--	--	ACT domain	ACT domain-containing protein ACR2 OS=Arabidopsis thaliana OX=3702 GN=ACR2 PE=4 SV=1	D	Cell cycle control, cell division, chromosome partitioning	ACT domain-containing protein ACR2-like [Populus alba]	ACR2
newGene_1084	4.46898	6.47447	6.11606	3.31822	3.38634	4.4021	2.7758	4.03329	3.28452	4.17425	3.46489	3.78961	0.00165753	-0.601525	down	--	--	Molecular Function: double-stranded DNA binding (GO:0003690);; Biological Process: regulation of transcription, DNA-templated (GO:0006355);; Cellular Component: chloroplast (GO:0009507);; Biological Process: chloroplast organization (GO:0009658);; Biological Process: developmental process (GO:0032502);;	K15032|9.0e-13|hbr:110667567|K15032 mTERF domain-containing protein, mitochondrial | (RefSeq) uncharacterized protein LOC110667567	--	--	--	--	--	K	Transcription	uncharacterized protein LOC110667567 [Hevea brasiliensis]
Potri.014G105000.1	20.3862	16.9769	14.5639	13.3722	12.0357	9.79918	10.6639	8.50781	9.15378	14.1238	8.88171	10.1203	0.00638314	-0.601146	down	--	--	--	--	--	--	--	--	--	--	--	unknown [Populus trichocarpa x Populus deltoides]
Potri.014G141500.1	21.4017	20.2836	20.5285	10.9754	9.36877	14.9087	11.4577	19.1691	9.22275	16.5691	13.6448	9.66508	0.0116818	-0.59813	down	[O]	Posttranslational modification, protein turnover, chaperones	--	K13993|2.5e-06|atr:18427818|K13993 HSP20 family protein | (RefSeq) LOW QUALITY PROTEIN: 22.7 kDa class IV heat shock protein-like	Protein processing in endoplasmic reticulum (ko04141)	[O]	Posttranslational modification, protein turnover, chaperones	Hsp20/alpha crystallin family	--	O	Posttranslational modification, protein turnover, chaperones	uncharacterized protein LOC118041825 isoform X3 [Populus alba]
Potri.012G122800.1	8.8143	9.14302	7.66473	4.99179	5.70878	7.70594	5.47492	6.52591	4.65488	4.57629	4.78493	5.18574	0.000890336	-0.59589	down	--	--	Molecular Function: molecular_function (GO:0003674);; Molecular Function: nucleic acid binding (GO:0003676);; Molecular Function: RNA binding (GO:0003723);; Molecular Function: catalytic activity (GO:0003824);; Molecular Function: nuclease activity (GO:0004518);; Molecular Function: endonuclease activity (GO:0004519);; Molecular Function: binding (GO:0005488);; Cellular Component: cellular_compon…	--	--	[R]	General function prediction only	PPR repeat family	Pentatricopeptide repeat-containing protein At2g35130 OS=Arabidopsis thaliana OX=3702 GN=At2g35130 PE=3 SV=1	O	Posttranslational modification, protein turnover, chaperones	pentatricopeptide repeat-containing protein At2g35130-like isoform X1 [Populus alba]
Potri.006G279000.1	29.6807	25.7258	27.2092	19.31	13.042	19.4488	17.6406	16.6085	15.8484	19.217	22.7022	17.8708	0.000177571	-0.595066	down	[P]	Inorganic ion transport and metabolism	Molecular Function: gamma-glutamylcyclotransferase activity (GO:0003839);; Biological Process: glutathione catabolic process (GO:0006751);;	K22596|3.8e-125|pop:18100791|K22596 gamma-glutamylcyclotransferase, plant [EC:4.3.2.9] | (RefSeq) gamma-glutamylcyclotransferase 2-1	Glutathione metabolism (ko00480)	[P]	Inorganic ion transport and metabolism	ChaC-like protein	Gamma-glutamylcyclotransferase 2-2 OS=Arabidopsis thaliana OX=3702 GN=GGCT2;2 PE=1 SV=1	P	Inorganic ion transport and metabolism	gamma-glutamylcyclotransferase 2-2-like [Populus alba]	GGCT2;2
Potri.018G130100.1	15.8864	22.7374	16.7186	10.006	12.1977	11.9415	11.1784	9.88508	15.9318	11.9716	11.5534	12.8229	0.000795521	-0.594956	down	--	--	--	--	--	--	--	Tetratricopeptide repeat	--	S	Function unknown	uncharacterized protein LOC7470093 [Populus trichocarpa]
Potri.001G061100.1	0.930511	2.03308	1.8487	1.02849	0.942266	0.703169	0.882039	0.96778	1.30198	0.915176	0.512631	0.847726	0.0459603	-0.594885	down	[I]	Lipid transport and metabolism	Biological Process: lipid metabolic process (GO:0006629);; Molecular Function: phosphoric diester hydrolase activity (GO:0008081);;	K18696|1.8e-215|pop:7460574|K18696 glycerophosphodiester phosphodiesterase [EC:3.1.4.46] | (RefSeq) glycerophosphodiester phosphodiesterase GDPD1, chloroplastic	Glycerophospholipid metabolism (ko00564)	[R]	General function prediction only	Glycerophosphoryl diester phosphodiesterase family	Glycerophosphodiester phosphodiesterase GDPD1, chloroplastic OS=Arabidopsis thaliana OX=3702 GN=GDPD1 PE=1 SV=1	C	Energy production and conversion	glycerophosphodiester phosphodiesterase GDPD1, chloroplastic-like isoform X1 [Populus alba]	GDPD1
Potri.018G057900.1	3.3405	1.64617	4.86672	1.59117	1.6389	1.93561	3.17848	1.92476	1.15012	1.64869	2.10722	1.39083	0.0459481	-0.594837	down	--	--	Biological Process: DNA replication-independent nucleosome assembly (GO:0006336);;	K17613|0.0e+00|pop:7476635|K17613 calcineurin-binding protein cabin-1 | (RefSeq) uncharacterized protein LOC7476635 isoform X1	--	--	--	Tetratricopeptide repeat	Calcineurin-binding protein 1 OS=Arabidopsis thaliana OX=3702 GN=CABIN1 PE=1 SV=1	S	Function unknown	calcineurin-binding protein 1 isoform X2 [Populus alba]	CABIN1
Potri.014G146700.1	1.47986	1.30675	0.946786	0.183726	0.460413	0.091611	0.088804	0.117966	0	0.814593	0.361174	0.387163	0.0241548	-0.593841	down	--	--	Cellular Component: integral component of membrane (GO:0016021);;	K15015|1.9e-73|aly:9307028|K15015 solute carrier family 32 (vesicular inhibitory amino acid transporter) | (RefSeq) vacuolar amino acid transporter 1	--	[E]	Amino acid transport and metabolism	Transmembrane amino acid transporter protein	Amino acid transporter AVT1H OS=Arabidopsis thaliana OX=3702 GN=AVT1H PE=3 SV=1	E	Amino acid transport and metabolism	amino acid transporter AVT1H [Populus alba]	AVT1H
Potri.007G147000.1	1.61199	1.35125	1.57422	0.909611	0.749133	1.16685	1.07748	0.912253	0.958082	0.477328	0.551767	1.11458	0.0336054	-0.593678	down	[M]	Cell wall/membrane/envelope biogenesis	Molecular Function: protein binding (GO:0005515);; Cellular Component: cellular_component (GO:0005575);; Cellular Component: intracellular (GO:0005622);; Cellular Component: cell (GO:0005623);; Cellular Component: cytoplasm (GO:0005737);; Cellular Component: cytosol (GO:0005829);; Biological Process: biological_process (GO:0008150);; Biological Process: regulation of signal transduction (GO:00099…	--	--	[R]	General function prediction only	Kelch motif	F-box/kelch-repeat protein SKIP20 OS=Arabidopsis thaliana OX=3702 GN=SKIP20 PE=1 SV=1	S	Function unknown	F-box/kelch-repeat protein SKIP20-like [Populus alba]	SKIP20
Potri.016G079600.1	82.0484	75.8043	85.2998	33.2366	33.3748	48.1543	47.779	70.6986	44.0279	55.7689	57.6822	66.1644	0.00813219	-0.593591	down	[P]	Inorganic ion transport and metabolism	Molecular Function: carbonate dehydratase activity (GO:0004089);; Molecular Function: zinc ion binding (GO:0008270);;	K01674|1.3e-154|pop:7465269|K01674 carbonic anhydrase [EC:4.2.1.1] | (RefSeq) alpha carbonic anhydrase 1, chloroplastic	Nitrogen metabolism (ko00910)	[R]	General function prediction only	Eukaryotic-type carbonic anhydrase	Alpha carbonic anhydrase 1, chloroplastic OS=Arabidopsis thaliana OX=3702 GN=ACA1 PE=1 SV=2	P	Inorganic ion transport and metabolism	alpha carbonic anhydrase 1, chloroplastic-like [Populus alba]	ACA1
Potri.003G216000.1	5.94358	2.55631	6.64878	2.31068	2.85649	3.39402	2.14095	2.64828	3.49207	2.31461	2.3427	3.55712	0.0497688	-0.593494	down	--	--	Cellular Component: integral component of membrane (GO:0016021);;	K00558|5.5e-43|zju:107415089|K00558 DNA (cytosine-5)-methyltransferase 1 [EC:2.1.1.37] | (RefSeq) LOW QUALITY PROTEIN: DNA (cytosine-5)-methyltransferase CMT3-like	Cysteine and methionine metabolism (ko00270)	--	--	--	--	--	--	uncharacterized protein D5086_0000137050 [Populus alba]
Potri.007G118800.1	14.5938	18.0065	15.5566	10.6735	10.3239	10.7578	10.8147	12.7626	11.8382	10.8282	9.50002	9.39206	1.63885e-08	-0.592791	down	--	--	--	--	--	--	--	NPH3 family	BTB/POZ domain-containing protein At3g22104 OS=Arabidopsis thaliana OX=3702 GN=At3g22104 PE=2 SV=1	S	Function unknown	BTB/POZ domain-containing protein At3g22104-like [Populus alba]
Potri.007G002500.1	2.04726	1.69115	2.00644	0.958623	1.35412	1.57069	1.13436	1.20654	1.24512	1.12168	1.39253	0.777843	0.00810002	-0.591447	down	[I]	Lipid transport and metabolism	Molecular Function: lanosterol synthase activity (GO:0000250);; Cellular Component: lipid droplet (GO:0005811);; Biological Process: triterpenoid biosynthetic process (GO:0016104);; Molecular Function: beta-amyrin synthase activity (GO:0042300);;	K15813|0.0e+00|pop:7465577|K15813 beta-amyrin synthase [EC:5.4.99.39] | (RefSeq) beta-amyrin synthase	Sesquiterpenoid and triterpenoid biosynthesis (ko00909)	[I]	Lipid transport and metabolism	Squalene-hopene cyclase C-terminal domain	Beta-amyrin synthase OS=Bruguiera gymnorhiza OX=39984 GN=BAS PE=1 SV=1	I	Lipid transport and metabolism	beta-amyrin synthase-like [Populus alba]	BAS
Potri.008G161600.1	101.415	95.2118	93.4928	47.8805	59.6775	78.874	59.9748	80.5208	56.3324	55.9535	64.6242	68.5511	0.000103429	-0.591047	down	[CR]	Energy production and conversion;; General function prediction only	Molecular Function: zinc ion binding (GO:0008270);; Molecular Function: oxidoreductase activity (GO:0016491);;	K18980|1.8e-171|pop:18101581|K18980 2-methylene-furan-3-one reductase [EC:1.3.1.105] | (RefSeq) 2-methylene-furan-3-one reductase	--	[CR]	Energy production and conversion;; General function prediction only	Zinc-binding dehydrogenase	2-methylene-furan-3-one reductase OS=Solanum lycopersicum OX=4081 GN=EO PE=1 SV=1	C	Energy production and conversion	2-methylene-furan-3-one reductase-like [Populus alba]	EO
Potri.006G171100.1	27.5718	25.8959	34.5018	13.2867	18.4245	20.36	17.4563	22.3381	18.9493	21.4686	21.6837	18.6665	0.000206247	-0.59084	down	[G]	Carbohydrate transport and metabolism	Molecular Function: UDP-glycosyltransferase activity (GO:0008194);; Cellular Component: intracellular membrane-bounded organelle (GO:0043231);;	K12930|7.2e-131|vvi:100258170|K12930 anthocyanidin 3-O-glucosyltransferase [EC:2.4.1.115] | (RefSeq) anthocyanidin 3-O-glucosyltransferase 7	Anthocyanin biosynthesis (ko00942)	[GC]	Carbohydrate transport and metabolism;; Energy production and conversion	UDP-glucoronosyl and UDP-glucosyl transferase	Flavonoid 3-O-glucosyltransferase OS=Medicago truncatula OX=3880 GN=UGT78G1 PE=1 SV=1	--	--	flavonoid 3-O-glucosyltransferase-like [Populus alba]	UGT78G1
Potri.016G025500.4	0.876541	0.161814	6.78717	0.193524	0.202878	0.89099	0.506924	0.130093	1.39658	0.188717	0.102333	0.33089	0.0127386	-0.590805	down	[G]	Carbohydrate transport and metabolism	Biological Process: L-arabinose metabolic process (GO:0046373);; Molecular Function: alpha-L-arabinofuranosidase activity (GO:0046556);;	K01209|0.0e+00|pop:7464047|K01209 alpha-L-arabinofuranosidase [EC:3.2.1.55] | (RefSeq) alpha-L-arabinofuranosidase 1	Amino sugar and nucleotide sugar metabolism (ko00520)	--	--	Alpha-L-arabinofuranosidase C-terminal domain	Alpha-L-arabinofuranosidase 1 OS=Arabidopsis thaliana OX=3702 GN=ASD1 PE=1 SV=1	G	Carbohydrate transport and metabolism	alpha-L-arabinofuranosidase 1-like [Populus alba]	ASD1
Potri.013G122900.1	28.6671	27.4014	29.4069	12.8938	9.71597	15.6632	17.8052	21.4422	26.4166	16.6207	18.2433	20.6169	0.0130902	-0.590572	down	[K]	Transcription	Molecular Function: O-methyltransferase activity (GO:0008171);; Biological Process: methylation (GO:0032259);; Molecular Function: protein dimerization activity (GO:0046983);;	K16040|4.6e-192|pop:18104551|K16040 trans-resveratrol di-O-methyltransferase [EC:2.1.1.240] | (RefSeq) trans-resveratrol di-O-methyltransferase	Stilbenoid, diarylheptanoid and gingerol biosynthesis (ko00945)	[R]	General function prediction only	O-methyltransferase domain	Trans-resveratrol di-O-methyltransferase OS=Vitis vinifera OX=29760 GN=ROMT PE=1 SV=2	S	Function unknown	trans-resveratrol di-O-methyltransferase-like [Populus alba]	ROMT
Potri.001G234600.1	15.7032	20.801	15.7711	10.596	9.32436	11.0184	9.30818	11.9706	11.4253	11.9457	13.1019	14.1444	0.000221962	-0.590435	down	--	--	Cellular Component: exocyst (GO:0000145);; Biological Process: exocytosis (GO:0006887);; Biological Process: protein transport (GO:0015031);;	K07195|0.0e+00|pop:7465137|K07195 exocyst complex component 7 | (RefSeq) exocyst complex component EXO70H1	--	[U]	Intracellular trafficking, secretion, and vesicular transport	Exo70 exocyst complex subunit	Exocyst complex component EXO70H1 OS=Arabidopsis thaliana OX=3702 GN=EXO70H1 PE=1 SV=1	U	Intracellular trafficking, secretion, and vesicular transport	exocyst complex component EXO70H1-like [Populus alba]	EXO70H1
Potri.012G053400.1	11.9496	5.80813	12.8022	5.43353	5.5899	6.51745	7.07825	5.04737	7.25081	6.94221	5.6119	5.80764	0.0229346	-0.58983	down	--	--	--	--	--	--	--	--	--	--	--	--
Potri.013G052500.1	3.34745	3.61128	3.57578	2.3639	2.99539	2.16097	1.92964	2.0111	1.59378	1.91091	2.29547	2.61429	0.00581536	-0.589637	down	--	--	Molecular Function: ubiquitin-protein transferase activity (GO:0004842);;	K09553|2.8e-10|ats:109737212|K09553 stress-induced-phosphoprotein 1 | (RefSeq) LOC109737212; hsp70-Hsp90 organizing protein 1-like	--	[S]	Function unknown	U-box domain	U-box domain-containing protein 9 OS=Arabidopsis thaliana OX=3702 GN=PUB9 PE=1 SV=1	S	Function unknown	U-box domain-containing protein 9-like [Populus alba]	PUB9
newGene_1482	3.62807	4.97863	2.67461	2.78868	2.34134	1.94017	2.70856	2.38627	2.66492	1.68187	1.56956	2.27296	0.0162462	-0.589145	down	--	--	--	--	--	--	--	--	--	--	--	--
Potri.018G036700.1	126.449	110.34	113.547	55.939	63.3414	73.5546	58.5252	69.71	78.6757	86.9004	92.833	98.8618	0.00152941	-0.588879	down	--	--	Cellular Component: cellular_component (GO:0005575);; Cellular Component: intracellular (GO:0005622);; Cellular Component: cell (GO:0005623);; Cellular Component: cytoplasm (GO:0005737);; Cellular Component: endosome (GO:0005768);; Cellular Component: Golgi apparatus (GO:0005794);; Cellular Component: trans-Golgi network (GO:0005802);; Biological Process: response to stress (GO:0006950);; Biologi…	K12472|1.2e-34|cqi:110701739|K12472 epidermal growth factor receptor substrate 15 | (RefSeq) GATA zinc finger domain-containing protein 14-like	Endocytosis (ko04144)	--	--	BURP domain	BURP domain-containing protein 3 OS=Oryza sativa subsp. japonica OX=39947 GN=BURP3 PE=2 SV=1	S	Function unknown	BURP domain-containing protein 23 [Populus davidiana x Populus alba var. pyramidalis]	BURP3
Potri.001G136100.1	2.28091	2.27816	2.74355	1.36411	1.67486	1.04725	1.31627	1.13585	1.8752	2.25392	1.19414	0.944395	0.0368642	-0.588758	down	[G]	Carbohydrate transport and metabolism	Molecular Function: hydrolase activity, hydrolyzing O-glycosyl compounds (GO:0004553);; Cellular Component: cell wall (GO:0005618);; Biological Process: xyloglucan metabolic process (GO:0010411);; Molecular Function: xyloglucan:xyloglucosyl transferase activity (GO:0016762);; Biological Process: cell wall biogenesis (GO:0042546);; Cellular Component: apoplast (GO:0048046);; Biological Process: ce…	K08235|1.0e-204|pop:18094116|K08235 xyloglucan:xyloglucosyl transferase [EC:2.4.1.207] | (RefSeq) probable xyloglucan endotransglucosylase/hydrolase protein 30	--	--	--	Glycosyl hydrolases family 16	Probable xyloglucan endotransglucosylase/hydrolase protein 30 OS=Arabidopsis thaliana OX=3702 GN=XTH30 PE=2 SV=2	G	Carbohydrate transport and metabolism	probable xyloglucan endotransglucosylase/hydrolase protein 30 [Populus alba]	XTH30
Potri.009G060500.8	35.3414	40.6631	33.3229	26.4449	23.6456	25.4517	19.3315	26.8395	22.1051	18.3346	25.045	28.8087	0.000130649	-0.588121	down	[Q]	Secondary metabolites biosynthesis, transport and catabolism	Molecular Function: oxidoreductase activity, acting on single donors with incorporation of molecular oxygen, incorporation of two atoms of oxygen (GO:0016702);; Molecular Function: metal ion binding (GO:0046872);;	K00465|8.7e-201|pop:18102041|K00465 carotenoid 9,10(9',10')-cleavage dioxygenase 1 [EC:1.13.11.-] | (RefSeq) carotenoid 9,10(9',10')-cleavage dioxygenase 1	--	[Q]	Secondary metabolites biosynthesis, transport and catabolism	Retinal pigment epithelial membrane protein	Carotenoid 9,10(9',10')-cleavage dioxygenase 1 OS=Pisum sativum OX=3888 GN=CCD1 PE=2 SV=1	Q	Secondary metabolites biosynthesis, transport and catabolism	carotenoid 9,10(9',10')-cleavage dioxygenase 1-like [Populus alba]	CCD1
Potri.011G166500.1	7.32655	5.85589	5.57047	3.39562	3.54445	4.03272	2.75479	4.33809	3.94096	3.86658	5.50019	3.69643	0.0106546	-0.587713	down	[O]	Posttranslational modification, protein turnover, chaperones	Cellular Component: cellular_component (GO:0005575);; Cellular Component: intracellular (GO:0005622);; Cellular Component: cell (GO:0005623);; Cellular Component: nucleus (GO:0005634);; Cellular Component: cytoplasm (GO:0005737);; Cellular Component: chloroplast (GO:0009507);; Cellular Component: plastid (GO:0009536);; Cellular Component: organelle (GO:0043226);; Cellular Component: membrane-boun…	K03686|3.3e-07|dcr:108221001|K03686 molecular chaperone DnaJ | (RefSeq) chaperone protein dnaJ A6, chloroplastic-like	--	[O]	Posttranslational modification, protein turnover, chaperones	DnaJ domain	Chaperone protein dnaJ 11, chloroplastic OS=Arabidopsis thaliana OX=3702 GN=ATJ11 PE=1 SV=2	O	Posttranslational modification, protein turnover, chaperones	chaperone protein dnaJ 11, chloroplastic-like [Populus alba]	ATJ11
Potri.008G191800.1	73.3171	86.0559	63.785	51.8298	47.2707	45.6024	42.7492	45.1872	39.7985	55.0004	53.2843	59.9502	0.000140986	-0.587498	down	--	--	Molecular Function: DNA binding (GO:0003677);; Cellular Component: nucleus (GO:0005634);; Molecular Function: zinc ion binding (GO:0008270);;	K08869|1.6e-20|cre:CHLREDRAFT_165812|K08869 aarF domain-containing kinase | (RefSeq) predicted protein	--	--	--	Myb-like DNA-binding domain	Transcription factor MYB1R1 OS=Solanum tuberosum OX=4113 PE=2 SV=1	K	Transcription	transcription factor MYB1R1 [Populus alba]	MYB1R1
Potri.008G035000.3	2.61725	1.13214	4.0591	1.68086	1.30823	0.280139	1.19844	0.286425	0.234125	0.16513	0.125028	0.223258	0.0280593	-0.5873	down	--	--	--	K20822|6.8e-52|thj:104825219|K20822 BLOC-1 related complex subunit 8 | (RefSeq) BLOC-1-related complex subunit 8 homolog	--	[S]	Function unknown	BLOC-1-related complex sub-unit 8	--	S	Function unknown	uncharacterized protein LOC118052362 [Populus alba]
Potri.001G055100.1	2.87022	2.74541	3.08459	2.0344	1.82711	1.58328	2.08004	2.1825	1.9125	1.70962	1.67159	2.20033	6.49118e-05	-0.586904	down	--	--	Biological Process: microtubule cytoskeleton organization (GO:0000226);; Molecular Function: microtubule binding (GO:0008017);;	K16732|3.7e-311|pop:7482779|K16732 protein regulator of cytokinesis 1 | (RefSeq) 65-kDa microtubule-associated protein 8 isoform X1	--	[DZ]	Cell cycle control, cell division, chromosome partitioning;; Cytoskeleton	Microtubule associated protein (MAP65/ASE1 family)	65-kDa microtubule-associated protein 8 OS=Arabidopsis thaliana OX=3702 GN=MAP65-8 PE=1 SV=2	--	--	65-kDa microtubule-associated protein 8-like isoform X1 [Populus alba]	MAP65-8
Potri.002G013200.1	4.24319	3.44911	5.5825	2.13339	2.84751	2.34498	2.64969	3.28061	4.33547	2.3361	2.53852	2.39209	0.0133393	-0.586537	down	--	--	Cellular Component: cytosol (GO:0005829);; Biological Process: response to water deprivation (GO:0009414);; Biological Process: cold acclimation (GO:0009631);; Biological Process: response to abscisic acid (GO:0009737);;	--	--	--	--	--	--	--	--	hypothetical protein POPTR_002G013200 [Populus trichocarpa]
Potri.013G046100.1	8.53289	11.6585	7.76724	5.85799	6.04842	5.56202	4.87588	6.66689	6.48623	5.90606	6.18641	7.08485	0.000860944	-0.58604	down	[M]	Cell wall/membrane/envelope biogenesis	Molecular Function: protein serine/threonine kinase activity (GO:0004674);; Molecular Function: ATP binding (GO:0005524);;	K08794|1.4e-129|hbr:110663068|K08794 calcium/calmodulin-dependent protein kinase I [EC:2.7.11.17] | (RefSeq) phosphoenolpyruvate carboxylase kinase 2-like	--	[T]	Signal transduction mechanisms	Protein kinase domain	Phosphoenolpyruvate carboxylase kinase 2 OS=Arabidopsis thaliana OX=3702 GN=PPCK2 PE=1 SV=2	T	Signal transduction mechanisms	phosphoenolpyruvate carboxylase kinase 2-like [Populus alba]	PPCK2
Potri.001G190700.1	198.051	218.63	198.212	102.628	85.1824	95.6683	115.635	157.515	136.385	154.564	171.169	155.59	0.00626423	-0.585438	down	--	--	--	--	--	[K]	Transcription	--	--	K	Transcription	uncharacterized protein LOC118042600 [Populus alba]
Potri.006G034000.1	17.012	16.9735	16.2374	28.382	25.3767	25.0574	27.6245	24.9221	22.0621	40.859	25.2739	25.1999	0.000924449	0.585689	up	[E]	Amino acid transport and metabolism	Cellular Component: integral component of membrane (GO:0016021);; Molecular Function: transmembrane transporter activity (GO:0022857);;	K14638|2.2e-231|lang:109344822|K14638 solute carrier family 15 (peptide/histidine transporter), member 3/4 | (RefSeq) protein NRT1/ PTR FAMILY 3.1-like	--	[E]	Amino acid transport and metabolism	POT family	Protein NRT1/ PTR FAMILY 3.1 OS=Arabidopsis thaliana OX=3702 GN=NPF3.1 PE=2 SV=1	E	Amino acid transport and metabolism	protein NRT1/ PTR FAMILY 3.1-like [Populus alba]	NPF3.1
Potri.001G360700.1	29.4158	29.492	26.6629	59.5338	53.9163	41.1173	51.0738	51.3923	39.496	44.7155	42.0806	32.7217	0.000549386	0.58615	up	[I]	Lipid transport and metabolism	Biological Process: lipid metabolic process (GO:0006629);; Molecular Function: phosphoric diester hydrolase activity (GO:0008081);;	K01126|1.1e-22|egr:104420601|K01126 glycerophosphoryl diester phosphodiesterase [EC:3.1.4.46] | (RefSeq) glycerophosphodiester phosphodiesterase GDPD6	Glycerophospholipid metabolism (ko00564)	[C]	Energy production and conversion	Glycerophosphoryl diester phosphodiesterase family	Glycerophosphodiester phosphodiesterase GDPDL3 OS=Arabidopsis thaliana OX=3702 GN=GDPDL3 PE=2 SV=3	C	Energy production and conversion	glycerophosphodiester phosphodiesterase GDPDL3-like [Populus alba]	GDPDL3
Potri.002G097400.1	27.5248	27.2466	26.8023	50.9399	51.13	46.9665	58.0107	42.187	41.7473	36.7311	40.885	30.7992	0.0008711	0.589153	up	[HR]	Coenzyme transport and metabolism;; General function prediction only	Molecular Function: hydrolase activity (GO:0016787);;	--	--	[R]	General function prediction only	alpha/beta hydrolase fold	--	S	Function unknown	monoacylglycerol lipase ABHD6-like [Populus alba]
Potri.003G108000.1	11.9805	11.6337	13.0248	19.0238	20.5385	22.1021	17.3402	19.8997	18.3886	17.7651	18.8289	18.7899	1.80117e-10	0.589881	up	[G]	Carbohydrate transport and metabolism	--	--	--	--	--	AAA domain	--	G	Carbohydrate transport and metabolism	uncharacterized protein LOC118028627 [Populus alba]
Potri.014G146100.1	32.8968	25.3722	35.0957	54.9126	50.4707	44.3709	74.9103	54.2894	44.8915	43.3441	58.1131	37.7139	0.00257148	0.590391	up	[G]	Carbohydrate transport and metabolism	Molecular Function: hydrolase activity, hydrolyzing O-glycosyl compounds (GO:0004553);; Cellular Component: cell wall (GO:0005618);; Biological Process: xyloglucan metabolic process (GO:0010411);; Molecular Function: xyloglucan:xyloglucosyl transferase activity (GO:0016762);; Biological Process: cell wall biogenesis (GO:0042546);; Cellular Component: apoplast (GO:0048046);; Biological Process: ce…	K08235|3.6e-168|pop:7466318|K08235 xyloglucan:xyloglucosyl transferase [EC:2.4.1.207] | (RefSeq) xyloglucan endotransglucosylase/hydrolase 2	--	--	--	Glycosyl hydrolases family 16	Xyloglucan endotransglucosylase/hydrolase 2 OS=Glycine max OX=3847 PE=2 SV=1	G	Carbohydrate transport and metabolism	xyloglucan endotransglycosylase/hydrolase precursor XTH-14 [Populus tremula x Populus tremuloides]	XTH2
Potri.010G043800.1	1.20984	1.21635	1.46555	1.64795	1.97205	2.20391	2.78024	2.18063	2.84075	2.16227	1.81088	1.97544	0.00438703	0.59074	up	--		Molecular Function: protein kinase activity (GO:0004672);; Molecular Function: ATP binding (GO:0005524);; Cellular Component: integral component of membrane (GO:0016021);;	K24104|1.1e-58|thj:104799061|K24104 GPN-loop GTPase | (RefSeq) LOW QUALITY PROTEIN: uncharacterized protein LOC104799061	--	--	--	Protein kinase domain	Cysteine-rich receptor-like protein kinase 2 OS=Arabidopsis thaliana OX=3702 GN=CRK2 PE=1 SV=1	T	Signal transduction mechanisms	cysteine-rich receptor-like protein kinase 2 [Populus alba]	CRK2
Potri.011G081500.1	0.192747	0.150404	0.486021	0.86444	0.193732	1.37138	2.25497	1.30967	2.66613	3.46946	0.701074	1.01641	0.0470445	0.591431	up	--	--	--	--	--	[R]	General function prediction only	--	Auxilin-related protein 2 OS=Arabidopsis thaliana OX=3702 GN=At4g12770 PE=1 SV=1	S	Function unknown	uncharacterized protein LOC118054798 [Populus alba]
Potri.015G084400.1	2.88922	5.18455	4.52973	7.54396	10.5515	6.68887	13.0644	6.80597	8.4077	5.72472	6.91605	6.73106	0.0437594	0.592047	up	--	--	--	--	--	--	--	--	--	S	Function unknown	hypothetical protein POPTR_015G084400 [Populus trichocarpa]
Potri.010G223300.2	2.97959	1.37483	2.39214	4.52294	4.07968	4.22845	5.37611	3.26568	4.84731	3.14856	4.8376	2.44918	0.0331157	0.592068	up	--	--	Cellular Component: nucleus (GO:0005634);; Molecular Function: zinc ion binding (GO:0008270);; Molecular Function: sequence-specific DNA binding (GO:0043565);; Biological Process: positive regulation of transcription, DNA-templated (GO:0045893);;	K09184|1.1e-30|dcr:108219662|K09184 GATA-binding protein, other eukaryote | (RefSeq) GATA transcription factor 11-like	--	[K]	Transcription	GATA zinc finger	GATA transcription factor 8 OS=Arabidopsis thaliana OX=3702 GN=GATA8 PE=1 SV=1	K	Transcription	GATA transcription factor 8-like [Populus alba]	GATA8
Potri.008G193000.1	11.4118	12.0112	16.1438	23.1032	22.1559	18.4308	27.6323	19.6703	22.8504	22.0839	21.776	16.1588	0.000663613	0.592403	up	[T]	Signal transduction mechanisms	Biological Process: phosphorelay signal transduction system (GO:0000160);;	K14492|2.4e-112|pop:7469072|K14492 two-component response regulator ARR-A family | (RefSeq) two-component response regulator ARR5	Plant hormone signal transduction (ko04075)	[K]	Transcription	Response regulator receiver domain	Two-component response regulator ARR4 OS=Arabidopsis thaliana OX=3702 GN=ARR4 PE=1 SV=1	K	Transcription	putative A-type response regulator 2 [Populus x canadensis]	ARR4
Potri.004G203400.1	4.46135	4.377	3.56245	8.21233	6.76613	7.94985	7.82509	4.94819	5.57773	7.05491	6.20779	6.87794	0.0019661	0.592584	up	--	--	Molecular Function: transcription factor activity, sequence-specific DNA binding (GO:0003700);; Biological Process: transcription, DNA-templated (GO:0006351);; Molecular Function: sequence-specific DNA binding (GO:0043565);;	K14431|1.4e-268|pop:18098126|K14431 transcription factor TGA | (RefSeq) transcription factor TGA9 isoform X1	Plant hormone signal transduction (ko04075)	--	--	Seed dormancy control	Transcription factor TGA9 OS=Arabidopsis thaliana OX=3702 GN=TGA9 PE=1 SV=1	K	Transcription	transcription factor TGA9-like isoform X2 [Populus alba]	TGA9
Potri.005G002200.2	101.509	105.713	110.751	181.857	204.32	165.1	234.356	147.758	172.892	150.474	157.928	134.8	0.000332121	0.592928	up	--	--	--	--	--	--	--	--	--	--	--	hypothetical protein POPTR_005G002200 [Populus trichocarpa]
newGene_1938	1.65863	3.52794	1.80796	4.45277	3.79821	5.4361	5.09523	4.01154	4.44502	4.19173	4.17791	2.68122	0.0296207	0.593522	up	[R]	General function prediction only	Molecular Function: ADP binding (GO:0043531);;	K13459|1.3e-73|pop:7465884|K13459 disease resistance protein RPS2 | (RefSeq) probable disease resistance protein At4g27220	Plant-pathogen interaction (ko04626)	[T]	Signal transduction mechanisms	NB-ARC domain	Probable disease resistance protein At5g43730 OS=Arabidopsis thaliana OX=3702 GN=At5g43730 PE=2 SV=1	T	Signal transduction mechanisms	disease resistance protein At4g27190 isoform X2 [Populus trichocarpa]
newGene_2123	1.80434	1.50233	0.848002	3.09406	2.00451	2.73358	1.99637	2.44815	3.47482	2.03283	2.32562	2.71647	0.0306085	0.593579	up	--	--	Molecular Function: protein binding (GO:0005515);;	K01322|1.8e-08|csat:104767606|K01322 prolyl oligopeptidase [EC:3.4.21.26] | (RefSeq) putative F-box/LRR-repeat protein At3g18150	--	--	--	F-box domain	Putative F-box/FBD/LRR-repeat protein At5g56810 OS=Arabidopsis thaliana OX=3702 GN=At5g56810 PE=4 SV=1	S	Function unknown	F-box protein At5g03100-like isoform X1 [Populus alba]
Potri.004G034800.1	18.7085	19.2806	16.6491	40.3722	34.3097	29.0808	27.7091	30.1071	23.0525	32.6873	25.8287	24.3853	0.000503862	0.594674	up	[V]	Defense mechanisms	Molecular Function: ATP binding (GO:0005524);; Cellular Component: integral component of membrane (GO:0016021);; Molecular Function: ATPase activity (GO:0016887);; Molecular Function: ATPase activity, coupled to transmembrane movement of substances (GO:0042626);;	K05665|0.0e+00|fve:101298730|K05665 ATP-binding cassette, subfamily C (CFTR/MRP), member 1 [EC:7.6.2.3] | (RefSeq) ABC transporter C family member 12-like	ABC transporters (ko02010)	[Q]	Secondary metabolites biosynthesis, transport and catabolism	ABC transporter transmembrane region	ABC transporter C family member 12 OS=Arabidopsis thaliana OX=3702 GN=ABCC12 PE=2 SV=1	Q	Secondary metabolites biosynthesis, transport and catabolism	ABC transporter C family member 12-like isoform X2 [Populus alba]	ABCC12
Potri.015G137900.1	4.78806	4.56591	5.33638	8.54542	8.53778	8.16801	9.84758	7.8817	8.3276	6.06962	7.29462	6.58282	7.57968e-05	0.594822	up	[E]	Amino acid transport and metabolism	Molecular Function: catalytic activity (GO:0003824);;	K15631|8.9e-37|ppp:112277529|K15631 molybdenum cofactor sulfurtransferase [EC:2.8.1.9] | (RefSeq) molybdenum cofactor sulfurase-like	Folate biosynthesis (ko00790)	[H]	Coenzyme transport and metabolism	Aminotransferase class-V	Molybdenum cofactor sulfurase OS=Oryza sativa subsp. japonica OX=39947 GN=MCSU3 PE=2 SV=2	H	Coenzyme transport and metabolism	uncharacterized protein LOC118056408 [Populus alba]	MCSU3
Potri.006G093800.1	21.3555	22.6327	22.4855	39.2433	35.5075	36.777	47.9923	45.0875	28.5349	32.5491	42.4264	23.7394	0.00264874	0.594881	up	--	--	Cellular Component: integral component of membrane (GO:0016021);;	K22697|1.7e-158|ccaj:109816053|K22697 sphingomyelin synthase-related protein 1 | (RefSeq) phosphatidylinositol:ceramide inositolphosphotransferase 1-like	--	[S]	Function unknown	PAP2 superfamily C-terminal	Phosphatidylinositol:ceramide inositolphosphotransferase 1 OS=Arabidopsis thaliana OX=3702 GN=IPCS1 PE=2 SV=1	S	Function unknown	phosphatidylinositol:ceramide inositolphosphotransferase 1-like [Populus alba]	IPCS1
Potri.001G383000.10	10.3082	10.1739	9.99994	32.1605	22.6919	10.0069	25.0669	16.1171	22.0572	13.7569	20.394	11.7004	0.0434276	0.595217	up	--	--	Cellular Component: plasma membrane (GO:0005886);; Biological Process: carbohydrate transport (GO:0008643);; Cellular Component: integral component of membrane (GO:0016021);; Molecular Function: sugar transmembrane transporter activity (GO:0051119);;	K15382|6.7e-120|pop:7459144|K15382 solute carrier family 50 (sugar transporter) | (RefSeq) bidirectional sugar transporter SWEET2	--	[R]	General function prediction only	Sugar efflux transporter for intercellular exchange	Bidirectional sugar transporter SWEET2 OS=Arabidopsis thaliana OX=3702 GN=SWEET2 PE=1 SV=1	U	Intracellular trafficking, secretion, and vesicular transport	LOW QUALITY PROTEIN: bidirectional sugar transporter SWEET2-like [Populus alba]	SWEET2
Potri.001G172700.1	13.9521	11.5359	16.9727	21.3189	17.9453	22.2027	32.5408	23.5749	24.9965	21.1048	24.9352	21.6568	0.00124581	0.595328	up	--	--	Molecular Function: metal ion binding (GO:0046872);;	K19720|1.5e-08|cvr:CHLNCDRAFT_142094|K19720 collagen type III alpha | (RefSeq) hypothetical protein	--	[R]	General function prediction only	Zn-finger in Ran binding protein and others	--	S	Function unknown	TATA-binding protein-associated factor 2N-like [Populus alba]
Potri.005G182000.1	1.8652	1.64868	1.49266	3.57127	3.2654	2.32561	2.83531	2.83962	2.70676	2.70055	2.76024	2.41026	0.00682611	0.596435	up	[O]	Posttranslational modification, protein turnover, chaperones	Molecular Function: molecular_function (GO:0003674);; Molecular Function: catalytic activity (GO:0003824);; Molecular Function: glutathione transferase activity (GO:0004364);; Molecular Function: protein binding (GO:0005515);; Cellular Component: cellular_component (GO:0005575);; Cellular Component: intracellular (GO:0005622);; Cellular Component: cell (GO:0005623);; Cellular Component: cytoplasm…	K22077|6.2e-146|pop:7468479|K22077 ganglioside-induced differentiation-associated protein 1 | (RefSeq) glutathione S-transferase TCHQD	--	[S]	Function unknown	Glutathione S-transferase, N-terminal domain	Glutathione S-transferase TCHQD OS=Arabidopsis thaliana OX=3702 GN=TCHQD PE=2 SV=1	O	Posttranslational modification, protein turnover, chaperones	glutathione S-transferase TCHQD [Populus alba]	TCHQD
Potri.011G149700.1	4.18906	4.72053	4.37954	6.1418	8.65547	8.62301	9.49249	8.60256	5.74586	6.51305	7.05665	5.75699	0.00307179	0.59688	up	--	--	Molecular Function: DNA binding (GO:0003677);; Cellular Component: nucleus (GO:0005634);;	K09287|7.1e-46|smo:SELMODRAFT_110104|K09287 RAV-like factor | (RefSeq) hypothetical protein	--	--	--	B3 DNA binding domain	B3 domain-containing transcription factor NGA3 OS=Arabidopsis thaliana OX=3702 GN=NGA3 PE=1 SV=1	K	Transcription	B3 domain-containing transcription factor NGA3-like [Populus alba]	NGA3
Potri.004G184800.1	0.346872	0.327789	0.478234	0.772926	0.505195	0.802661	0.742054	0.915973	0.582361	0.719463	0.492356	0.683984	0.0226939	0.597028	up	--	--	Molecular Function: zinc ion binding (GO:0008270);;	K22262|1.4e-154|qsu:112034235|K22262 WD repeat and FYVE domain-containing protein 3 | (RefSeq) protein SPIRRIG	--	[R]	General function prediction only	PPR repeat family	Pentatricopeptide repeat-containing protein At2g27610 OS=Arabidopsis thaliana OX=3702 GN=PCMP-H60 PE=2 SV=1	S	Function unknown	pentatricopeptide repeat-containing protein At2g27610 isoform X1 [Populus alba]	PCMP-H60
Potri.012G033000.3	8.20351	9.68131	5.94407	10.2803	14.3038	12.8078	16.4135	11.5011	26.6225	13.842	10.5925	16.4888	0.0345083	0.597295	up	--	--	Molecular Function: ATP binding (GO:0005524);; Molecular Function: transferase activity (GO:0016740);;	K06689|1.1e-83|aof:109844326|K06689 ubiquitin-conjugating enzyme E2 D [EC:2.3.2.23] | (RefSeq) ubiquitin-conjugating enzyme E2 10	Ubiquitin mediated proteolysis (ko04120);; Protein processing in endoplasmic reticulum (ko04141)	[O]	Posttranslational modification, protein turnover, chaperones	Ubiquitin-conjugating enzyme	Ubiquitin-conjugating enzyme E2 10 OS=Arabidopsis thaliana OX=3702 GN=UBC10 PE=1 SV=1	O	Posttranslational modification, protein turnover, chaperones	ubiquitin-conjugating enzyme E2 10 [Cocos nucifera]	UBC10
Potri.001G142500.1	5.14436	7.68887	5.80885	11.2021	9.25542	10.7519	9.66423	9.43452	11.221	11.5496	8.79682	9.38935	0.000208275	0.597446	up	--	--	--	--	--	--	--	--	--	--	--	--
Potri.001G198900.1	1.38599	1.30388	1.23761	1.99749	2.14679	2.1236	2.95548	1.93714	2.09583	2.08543	2.54958	1.84915	0.00289779	0.597885	up	--	--	Cellular Component: integral component of membrane (GO:0016021);;	--	--	--	--	Cotton fibre expressed protein	--	S	Function unknown	pollen-specific leucine-rich repeat extensin-like protein 1 [Populus alba]
Potri.017G051800.1	1.37024	1.21234	1.24385	2.6268	2.20475	2.70043	2.00472	1.79736	1.88318	1.86863	1.96406	2.60933	0.0109817	0.598209	up	[R]	General function prediction only	Cellular Component: cytosol (GO:0005829);; Biological Process: response to symbiotic fungus (GO:0009610);; Molecular Function: nitronate monooxygenase activity (GO:0018580);; Biological Process: response to cadmium ion (GO:0046686);;	K23948|9.7e-24|qsu:112000882|K23948 NADH:quinone reductase (non-electrogenic) [EC:1.6.5.9] | (RefSeq) uncharacterized protein LOC112000882	--	--	--	Nitronate monooxygenase	Peroxisomal (S)-2-hydroxy-acid oxidase GLO3 OS=Arabidopsis thaliana OX=3702 GN=GLO3 PE=2 SV=1	S	Function unknown	uncharacterized protein LOC7496614 [Populus trichocarpa]	GLO3
Potri.009G139800.1	19.6534	10.641	25.0372	31.6014	21.0699	23.9786	34.1092	29.3866	46.4543	30.9681	38.1495	37.6008	0.0197301	0.598241	up	[K]	Transcription	Molecular Function: O-methyltransferase activity (GO:0008171);; Biological Process: methylation (GO:0032259);; Molecular Function: protein dimerization activity (GO:0046983);;	K22588|1.6e-104|boe:106329225|K22588 acetylserotonin O-methyltransferase, plant [EC:2.1.1.4] | (RefSeq) (R,S)-reticuline 7-O-methyltransferase-like isoform X1	Tryptophan metabolism (ko00380)	[R]	General function prediction only	O-methyltransferase domain	Acetylserotonin O-methyltransferase OS=Arabidopsis thaliana OX=3702 GN=ASMT PE=1 SV=1	S	Function unknown	acetylserotonin O-methyltransferase-like [Populus alba]	ASMT
Potri.004G052400.1	4.77343	5.01658	4.5351	7.57692	9.05492	7.90162	7.0525	8.59104	6.61629	6.47979	9.74121	6.8277	0.000129105	0.598575	up	[ET]	Amino acid transport and metabolism;; Signal transduction mechanisms	Molecular Function: ligand-gated ion channel activity (GO:0015276);; Cellular Component: integral component of membrane (GO:0016021);;	K05387|2.0e-263|mdm:103408934|K05387 glutamate receptor, ionotropic, plant | (RefSeq) glutamate receptor 2.7-like	--	[PET]	Inorganic ion transport and metabolism;; Amino acid transport and metabolism;; Signal transduction mechanisms	Receptor family ligand binding region	Glutamate receptor 2.7 OS=Arabidopsis thaliana OX=3702 GN=GLR2.7 PE=2 SV=3	--	--	glutamate receptor 2.7-like [Populus alba]	GLR2.7
Potri.006G007400.1	11.9456	12.109	8.14097	19.277	16.6391	16.1474	17.1082	19.365	14.2275	17.4521	19.9168	16.8502	9.3434e-05	0.599961	up	--	--	Molecular Function: UDP-glycosyltransferase activity (GO:0008194);; Cellular Component: intracellular membrane-bounded organelle (GO:0043231);;	K22950|2.9e-101|fve:101295404|K22950 acylphloroglucinol glucosyltransferase [EC:2.4.1.358] | (RefSeq) anthocyanidin 3-O-glucosyltransferase 2-like	--	[GC]	Carbohydrate transport and metabolism;; Energy production and conversion	UDP-glucoronosyl and UDP-glucosyl transferase	UDP-glucose flavonoid 3-O-glucosyltransferase 6 OS=Fragaria ananassa OX=3747 GN=GT6 PE=1 SV=1	--	--	anthocyanidin 3-O-glucosyltransferase 6-like [Populus alba]	GT6
Potri.012G047100.1	8.48814	6.33382	10.2315	15.0295	16.64	13.0495	14.9775	13.3238	12.5212	12.1356	13.2294	12.4918	0.000655648	0.600143	up	--	--	Biological Process: regulation of immune system process (GO:0002682);; Biological Process: positive regulation of immune system process (GO:0002684);; Biological Process: regulation of response to biotic stimulus (GO:0002831);; Biological Process: positive regulation of response to biotic stimulus (GO:0002833);; Molecular Function: molecular_function (GO:0003674);; Molecular Function: GTPase acti…	K01537|6.7e-42|jcu:105638585|K01537 P-type Ca2+ transporter type 2C [EC:7.2.2.10] | (RefSeq) calcium-transporting ATPase 2, plasma membrane-type isoform X1	--	[R]	General function prediction only	C2 domain	Protein C2-DOMAIN ABA-RELATED 4 OS=Arabidopsis thaliana OX=3702 GN=CAR4 PE=1 SV=1	S	Function unknown	protein C2-DOMAIN ABA-RELATED 4-like [Populus alba]	CAR4
Potri.003G156200.1	0.6287	0.706835	1.04333	1.30713	1.75921	2.20864	1.96446	1.74286	1.35595	0.750117	1.24381	1.1476	0.0365606	0.602543	up	--		Molecular Function: protein serine/threonine kinase activity (GO:0004674);; Molecular Function: ATP binding (GO:0005524);; Cellular Component: integral component of membrane (GO:0016021);;	K20718|4.6e-66|lsv:111893200|K20718 LRR receptor-like serine/threonine-protein kinase ERECTA [EC:2.7.11.1] | (RefSeq) LRR receptor-like serine/threonine-protein kinase ERECTA	MAPK signaling pathway - plant (ko04016)	--	--	Leucine rich repeat	LRR receptor-like serine/threonine-protein kinase GSO1 OS=Arabidopsis thaliana OX=3702 GN=GSO1 PE=1 SV=1	T	Signal transduction mechanisms	LRR receptor-like serine/threonine-protein kinase GSO1 [Populus alba]	GSO1
Potri.017G089000.1	13.8068	11.2183	13.3897	17.8043	21.9454	23.363	22.4944	22.054	20.34	19.3353	20.8964	16.6569	9.98626e-07	0.603326	up	--	--	Molecular Function: UDP-glycosyltransferase activity (GO:0008194);;	K23154|1.4e-246|pop:7484554|K23154 2-hydroxyflavanone C-glucosyltransferase [EC:2.4.1.360] | (RefSeq) UDP-glycosyltransferase 13	--	[GC]	Carbohydrate transport and metabolism;; Energy production and conversion	UDP-glucoronosyl and UDP-glucosyl transferase	UDP-glycosyltransferase 13 OS=Mangifera indica OX=29780 GN=CGT PE=1 SV=1	--	--	UDP-glycosyltransferase 13-like [Populus alba]	CGT
Potri.004G079700.1	0.342629	0.54649	0.501287	0.927384	0.75802	0.788188	1.04352	0.62386	0.713426	0.825258	1.12766	0.757319	0.0187592	0.606524	up	--		Molecular Function: protein kinase activity (GO:0004672);; Molecular Function: ATP binding (GO:0005524);; Cellular Component: plasma membrane (GO:0005886);; Cellular Component: plasmodesma (GO:0009506);; Cellular Component: integral component of membrane (GO:0016021);; Biological Process: protein autophosphorylation (GO:0046777);;	K13435|8.4e-101|sly:101268866|K13435 serine/threonine-protein kinase Pto | (RefSeq) Pto; serine/threonine protein kinase Pto	Plant-pathogen interaction (ko04626)	[T]	Signal transduction mechanisms	Protein tyrosine and serine/threonine kinase	Probable receptor-like protein kinase At5g24010 OS=Arabidopsis thaliana OX=3702 GN=At5g24010 PE=1 SV=1	T	Signal transduction mechanisms	probable receptor-like protein kinase At5g24010 [Populus alba]
Potri.014G016800.1	5.87454	2.58053	9.71267	14.1832	9.4694	13.2793	12.1364	11.0242	8.87496	10.6607	9.25129	12.3491	0.0306757	0.606916	up	--	--	Cellular Component: integral component of membrane (GO:0016021);;	--	--	[Z]	Cytoskeleton	Interferon-related developmental regulator (IFRD)	--	Z	Cytoskeleton	interferon-related developmental regulator 1 [Populus alba]
Potri.002G004700.1	2.50381	3.68182	4.04281	5.12595	7.95431	5.88852	8.77632	6.86946	5.84267	5.25504	7.77008	4.59912	0.031056	0.607426	up	--	--	--	--	--	--	--	--	--	--	--	--
Potri.005G187300.3	4.99826	3.93453	4.99124	9.34897	8.85688	8.92086	7.35619	5.23196	7.07961	7.66096	10.7845	7.03573	0.00850009	0.607791	up	--	--	Cellular Component: plasma membrane (GO:0005886);; Cellular Component: integral component of membrane (GO:0016021);; Molecular Function: sugar transmembrane transporter activity (GO:0051119);;	K15382|6.2e-132|pop:7469200|K15382 solute carrier family 50 (sugar transporter) | (RefSeq) bidirectional sugar transporter SWEET1	--	[R]	General function prediction only	Sugar efflux transporter for intercellular exchange	Bidirectional sugar transporter SWEET1 OS=Arabidopsis thaliana OX=3702 GN=SWEET1 PE=1 SV=1	U	Intracellular trafficking, secretion, and vesicular transport	bidirectional sugar transporter SWEET1 [Populus alba]	SWEET1
Potri.012G084400.1	22.0287	18.7648	21.594	49.5496	42.5962	26.5539	34.2176	23.3121	43.6227	38.5381	36.0613	26.951	0.00641331	0.608407	up	[Q]	Secondary metabolites biosynthesis, transport and catabolism	Molecular Function: copper ion binding (GO:0005507);; Molecular Function: primary amine oxidase activity (GO:0008131);; Biological Process: amine metabolic process (GO:0009308);; Molecular Function: quinone binding (GO:0048038);;	K00276|0.0e+00|pop:7458050|K00276 primary-amine oxidase [EC:1.4.3.21] | (RefSeq) uncharacterized protein LOC7458050 isoform X1	Glycine, serine and threonine metabolism (ko00260);; Tyrosine metabolism (ko00350);; Phenylalanine metabolism (ko00360);; beta-Alanine metabolism (ko00410);; Isoquinoline alkaloid biosynthesis (ko00950);; Tropane, piperidine and pyridine alkaloid biosynthesis (ko00960)	[Q]	Secondary metabolites biosynthesis, transport and catabolism	Copper amine oxidase, enzyme domain	Primary amine oxidase 2 OS=Arabidopsis thaliana OX=3702 GN=At1g31672 PE=3 SV=1	Q	Secondary metabolites biosynthesis, transport and catabolism	hypothetical protein POPTR_012G084400 [Populus trichocarpa]
Potri.010G223300.3	3.27929	1.32691	2.66287	5.20334	4.58833	4.97882	6.02001	3.63454	5.47337	3.36057	5.54275	2.66713	0.0339825	0.609861	up	--	--	Cellular Component: nucleus (GO:0005634);; Molecular Function: zinc ion binding (GO:0008270);; Molecular Function: sequence-specific DNA binding (GO:0043565);; Biological Process: positive regulation of transcription, DNA-templated (GO:0045893);;	K09184|1.1e-30|dcr:108219662|K09184 GATA-binding protein, other eukaryote | (RefSeq) GATA transcription factor 11-like	--	[K]	Transcription	GATA zinc finger	GATA transcription factor 8 OS=Arabidopsis thaliana OX=3702 GN=GATA8 PE=1 SV=1	K	Transcription	GATA transcription factor 8-like [Populus alba]	GATA8
Potri.001G383000.1	11.8653	11.563	10.6202	33.4846	23.6045	12.3065	25.2254	17.8206	23.02	16.365	22.427	13.2315	0.0233767	0.611699	up	--	--	Cellular Component: plasma membrane (GO:0005886);; Biological Process: carbohydrate transport (GO:0008643);; Cellular Component: integral component of membrane (GO:0016021);; Molecular Function: sugar transmembrane transporter activity (GO:0051119);;	K15382|6.7e-120|pop:7459144|K15382 solute carrier family 50 (sugar transporter) | (RefSeq) bidirectional sugar transporter SWEET2	--	[R]	General function prediction only	Sugar efflux transporter for intercellular exchange	Bidirectional sugar transporter SWEET2 OS=Arabidopsis thaliana OX=3702 GN=SWEET2 PE=1 SV=1	U	Intracellular trafficking, secretion, and vesicular transport	LOW QUALITY PROTEIN: bidirectional sugar transporter SWEET2-like [Populus alba]	SWEET2
Potri.016G045700.1	2.10602	1.19215	1.47756	4.05715	1.96828	2.23303	3.18033	3.77703	4.7242	3.21263	2.74765	2.78999	0.037933	0.612656	up	--	--	--	--	--	--	--	--	--	--	--	uncharacterized protein LOC118051312 [Populus alba]
Potri.001G472300.1	1.21858	1.20576	1.25514	1.6585	2.00145	2.10624	4.19589	2.30147	3.34862	1.92196	2.92548	1.71288	0.0420492	0.61326	up	--	--	Cellular Component: endoplasmic reticulum (GO:0005783);; Cellular Component: Golgi apparatus (GO:0005794);; Cellular Component: membrane (GO:0016020);; Cellular Component: integral component of membrane (GO:0016021);; Biological Process: vesicle-mediated transport (GO:0016192);;	K20359|6.6e-96|pop:112328622|K20359 PRA1 family protein 1 | (RefSeq) PRA1 family protein G2	--	[U]	Intracellular trafficking, secretion, and vesicular transport	PRA1 family protein	PRA1 family protein G2 OS=Arabidopsis thaliana OX=3702 GN=PRA1G2 PE=2 SV=1	U	Intracellular trafficking, secretion, and vesicular transport	hypothetical protein POPTR_001G472300 [Populus trichocarpa]	PRA1G2
Potri.002G166100.1	4.693	5.58308	3.42313	7.84986	8.21843	6.06934	8.18765	5.1994	8.26944	9.44383	8.98135	8.14887	0.00395037	0.613298	up	--	--	Cellular Component: integral component of membrane (GO:0016021);;	--	--	--	--	Glycosyl transferases group 1	--	S	Function unknown	uncharacterized protein LOC118057675 [Populus alba]
Potri.018G113700.1	6.63709	6.16082	6.25803	10.45	12.094	12.1193	11.2077	8.92802	8.54149	11.6788	9.91485	10.9093	0.00107961	0.613742	up	--	--	--	--	--	--	--	--	--	--	--	uncharacterized protein LOC118034309 [Populus alba]
Potri.013G007400.1	1.65159	1.177	1.5735	1.87556	2.36412	2.21229	3.08943	2.55618	2.49411	2.11656	2.88475	2.58557	0.00116608	0.61466	up	--	--	Molecular Function: ADP binding (GO:0043531);;	K13459|6.1e-277|hbr:110642116|K13459 disease resistance protein RPS2 | (RefSeq) probable disease resistance protein At5g63020	Plant-pathogen interaction (ko04626)	[T]	Signal transduction mechanisms	NB-ARC domain	Probable disease resistance protein At5g63020 OS=Arabidopsis thaliana OX=3702 GN=At5g63020 PE=2 SV=2	T	Signal transduction mechanisms	probable disease resistance protein At5g63020 [Populus alba]
Potri.005G182000.2	2.27396	2.05889	1.71809	4.15635	4.00749	3.05685	3.51159	3.21764	3.26625	3.06969	3.63949	3.02064	0.00262477	0.615548	up	[O]	Posttranslational modification, protein turnover, chaperones	Molecular Function: molecular_function (GO:0003674);; Molecular Function: catalytic activity (GO:0003824);; Molecular Function: glutathione transferase activity (GO:0004364);; Molecular Function: protein binding (GO:0005515);; Cellular Component: cellular_component (GO:0005575);; Cellular Component: intracellular (GO:0005622);; Cellular Component: cell (GO:0005623);; Cellular Component: cytoplasm…	K22077|6.2e-146|pop:7468479|K22077 ganglioside-induced differentiation-associated protein 1 | (RefSeq) glutathione S-transferase TCHQD	--	[S]	Function unknown	Glutathione S-transferase, N-terminal domain	Glutathione S-transferase TCHQD OS=Arabidopsis thaliana OX=3702 GN=TCHQD PE=2 SV=1	O	Posttranslational modification, protein turnover, chaperones	glutathione S-transferase TCHQD [Populus alba]	TCHQD
Potri.011G102800.1	1.19031	1.04625	0.98963	1.87861	1.82135	1.76823	1.9304	2.18198	1.7854	1.20088	1.9501	1.65156	0.000639845	0.616852	up	[T]	Signal transduction mechanisms	Molecular Function: protein serine/threonine kinase activity (GO:0004674);; Molecular Function: ATP binding (GO:0005524);; Cellular Component: integral component of membrane (GO:0016021);;	K20181|2.4e-105|mtr:MTR_5g026090|K20181 vacuolar protein sorting-associated protein 18 | (RefSeq) vacuolar sorting-associated-like protein	--	--	--	Protein kinase domain	Probable LRR receptor-like serine/threonine-protein kinase At3g47570 OS=Arabidopsis thaliana OX=3702 GN=At3g47570 PE=2 SV=1	T	Signal transduction mechanisms	probable LRR receptor-like serine/threonine-protein kinase At3g47570 [Populus alba]
Potri.010G122300.1	8.20044	10.1491	15.9646	20.8719	18.577	18.878	18.2615	19.775	18.2997	19.0682	18.4624	18.0378	0.00015437	0.61725	up	[O]	Posttranslational modification, protein turnover, chaperones	Molecular Function: molecular_function (GO:0003674);; Molecular Function: binding (GO:0005488);; Molecular Function: protein binding (GO:0005515);; Molecular Function: cytoskeletal protein binding (GO:0008092);; Biological Process: biological_process (GO:0008150);; Biological Process: response to external stimulus (GO:0009605);; Biological Process: tropism (GO:0009606);; Biological Process: respo…	K14566|8.1e-28|aof:109844566|K14566 U3 small nucleolar RNA-associated protein 24 | (RefSeq) uncharacterized protein LOC109844566 isoform X1	Ribosome biogenesis in eukaryotes (ko03008)	[O]	Posttranslational modification, protein turnover, chaperones	DnaJ domain	Chaperone protein dnaJ 15 OS=Arabidopsis thaliana OX=3702 GN=ATJ15 PE=1 SV=1	O	Posttranslational modification, protein turnover, chaperones	chaperone protein dnaJ 15-like isoform X1 [Populus alba]	ATJ15
Potri.001G385400.1	0.982368	0.938363	0.975097	2.09418	1.96499	1.43408	1.9696	1.50707	1.4747	1.44863	2.30327	1.12909	0.00916443	0.618121	up	--		Molecular Function: protein serine/threonine kinase activity (GO:0004674);; Molecular Function: ATP binding (GO:0005524);; Cellular Component: plasma membrane (GO:0005886);; Cellular Component: integral component of membrane (GO:0016021);; Biological Process: protein autophosphorylation (GO:0046777);;	K13418|5.6e-70|cmax:111479323|K13418 somatic embryogenesis receptor kinase 1 [EC:2.7.10.1 2.7.11.1] | (RefSeq) somatic embryogenesis receptor kinase 2-like	--	--	--	Protein tyrosine and serine/threonine kinase	Probable LRR receptor-like serine/threonine-protein kinase At1g53430 OS=Arabidopsis thaliana OX=3702 GN=At1g53430 PE=1 SV=1	T	Signal transduction mechanisms	probable LRR receptor-like serine/threonine-protein kinase At1g53430 [Populus alba]
Potri.018G087400.1	8.12985	6.8406	7.49006	12.2192	12.2162	10.6063	14.959	9.95134	16.9602	10.8082	14.6552	10.6609	0.00064366	0.618732	up	--	--	--	K19525|7.7e-10|smo:SELMODRAFT_440026|K19525 vacuolar protein sorting-associated protein 13A/C | (RefSeq) hypothetical protein	--	--	--	Vacuolar protein sorting-associated protein 62	--	S	Function unknown	uncharacterized protein LOC118051607 [Populus alba]
Potri.007G013800.1	2.06414	2.95351	2.02296	4.40946	4.23697	4.55289	3.87371	4.65453	3.96869	3.73745	3.34487	3.1082	0.00109024	0.620526	up	--	--	Cellular Component: integral component of membrane (GO:0016021);;	--	--	--	--	Plant protein of unknown function	UPF0481 protein At3g47200 OS=Arabidopsis thaliana OX=3702 GN=At3g47200 PE=2 SV=1	S	Function unknown	UPF0481 protein At3g47200-like [Populus alba]
Potri.005G058300.1	0.243739	0.404101	0.181971	0.44087	0.478514	0.598076	0.656478	0.597637	0.42453	0.632224	0.468137	0.369538	0.0221073	0.620613	up	--	--	Cellular Component: 1,3-beta-D-glucan synthase complex (GO:0000148);; Molecular Function: 1,3-beta-D-glucan synthase activity (GO:0003843);; Cellular Component: plasma membrane (GO:0005886);; Biological Process: (1->3)-beta-D-glucan biosynthetic process (GO:0006075);; Biological Process: microsporogenesis (GO:0009556);; Biological Process: pollen germination (GO:0009846);; Biological Process: pol…	K11000|0.0e+00|pop:18099014|K11000 callose synthase [EC:2.4.1.-] | (RefSeq) callose synthase 5	--	[M]	Cell wall/membrane/envelope biogenesis	1,3-beta-glucan synthase component	Callose synthase 5 OS=Arabidopsis thaliana OX=3702 GN=CALS5 PE=1 SV=1	M	Cell wall/membrane/envelope biogenesis	hypothetical protein POPTR_005G058300 [Populus trichocarpa]	CALS5
Potri.009G097100.1	7.47866	7.03015	7.08663	11.3715	13.5407	11.2108	17.0329	11.941	13.6706	8.81327	10.9138	10.7419	0.000663613	0.621426	up	--	--	Molecular Function: kinase activity (GO:0016301);;	--	--	[R]	General function prediction only	Leucine rich repeat	--	S	Function unknown	MDIS1-interacting receptor like kinase 1-like [Populus alba]
Potri.007G053400.1	11.225	8.98977	7.52428	17.4854	17.8459	18.6937	19.4935	18.1421	15.4982	12.3259	15.2748	9.7175	0.0042787	0.621804	up	--	--	Molecular Function: peroxidase activity (GO:0004601);; Cellular Component: extracellular region (GO:0005576);; Biological Process: response to oxidative stress (GO:0006979);; Molecular Function: heme binding (GO:0020037);; Biological Process: hydrogen peroxide catabolic process (GO:0042744);; Molecular Function: metal ion binding (GO:0046872);;	K00430|1.5e-181|pop:18101129|K00430 peroxidase [EC:1.11.1.7] | (RefSeq) peroxidase 73	Phenylpropanoid biosynthesis (ko00940)	--	--	Peroxidase	Peroxidase 73 OS=Arabidopsis thaliana OX=3702 GN=PER73 PE=1 SV=1	Q	Secondary metabolites biosynthesis, transport and catabolism	peroxidase 73 [Populus alba]	PER73
Potri.018G023800.1	4.717	5.05105	5.4212	14.1124	8.91584	6.27055	7.11584	6.89269	10.8237	10.5841	9.57258	6.75208	0.00978535	0.622442	up	--	--	Biological Process: regulation of transcription, DNA-templated (GO:0006355);;	K14558|4.0e-92|cit:102624793|K14558 periodic tryptophan protein 2 | (RefSeq) topless-related protein 1 isoform X1	Ribosome biogenesis in eukaryotes (ko03008)	[R]	General function prediction only	WD domain, G-beta repeat	Topless-related protein 1 OS=Arabidopsis thaliana OX=3702 GN=TPR1 PE=1 SV=3	S	Function unknown	protein TOPLESS-like [Populus alba]	TPR1
Potri.005G182000.3	2.78013	2.57802	1.97755	4.83698	4.91841	4.018	4.3527	3.64658	3.94141	3.48781	4.79904	3.78636	0.00226603	0.623385	up	[O]	Posttranslational modification, protein turnover, chaperones	Molecular Function: molecular_function (GO:0003674);; Molecular Function: catalytic activity (GO:0003824);; Molecular Function: glutathione transferase activity (GO:0004364);; Molecular Function: protein binding (GO:0005515);; Cellular Component: cellular_component (GO:0005575);; Cellular Component: intracellular (GO:0005622);; Cellular Component: cell (GO:0005623);; Cellular Component: cytoplasm…	K22077|6.2e-146|pop:7468479|K22077 ganglioside-induced differentiation-associated protein 1 | (RefSeq) glutathione S-transferase TCHQD	--	[S]	Function unknown	Glutathione S-transferase, N-terminal domain	Glutathione S-transferase TCHQD OS=Arabidopsis thaliana OX=3702 GN=TCHQD PE=2 SV=1	O	Posttranslational modification, protein turnover, chaperones	glutathione S-transferase TCHQD [Populus alba]	TCHQD
Potri.006G131100.1	18.7902	17.2309	19.1803	32.0729	30.6018	26.3576	40.6193	30.3765	28.0062	27.7381	32.4949	24.1416	1.34862e-05	0.623491	up	--	--	Molecular Function: protein binding (GO:0005515);;	--	--	--	--	IQ calmodulin-binding motif	Protein IQ-DOMAIN 1 OS=Arabidopsis thaliana OX=3702 GN=IQD1 PE=1 SV=1	S	Function unknown	protein IQ-DOMAIN 1-like [Populus alba]	IQD1
Potri.009G055100.1	2.70617	2.56266	3.13942	4.28373	5.55642	4.68479	5.24121	5.13549	5.17712	4.04119	4.42733	3.82704	0.000227464	0.625386	up	--	--	Molecular Function: O-acyltransferase activity (GO:0008374);; Cellular Component: integral component of membrane (GO:0016021);;	--	--	--	--	Membrane bound O-acyl transferase family	Acyl-CoA--sterol O-acyltransferase 1 OS=Arabidopsis thaliana OX=3702 GN=ASAT1 PE=1 SV=1	S	Function unknown	acyl-CoA--sterol O-acyltransferase 1 [Populus alba]	ASAT1
Potri.007G091900.1	15.0065	12.4885	14.4773	25.0854	21.4683	22.7147	31.9392	26.5882	27.9658	19.0572	21.8949	16.1683	0.000544496	0.626329	up	--	--	Cellular Component: integral component of membrane (GO:0016021);;	--	--	--	--	--	--	--	--	uncharacterized protein LOC118043531 [Populus alba]
Potri.005G145300.1	34.1651	34.3563	33.6352	59.5836	57.173	52.7695	75.8401	56.7368	59.7404	52.8208	55.8051	38.2691	3.87921e-05	0.627154	up	[O]	Posttranslational modification, protein turnover, chaperones	Molecular Function: serine-type endopeptidase activity (GO:0004252);;	K15333|1.1e-81|nsy:104224633|K15333 tRNA guanosine-2'-O-methyltransferase [EC:2.1.1.34] | (RefSeq) uncharacterized protein LOC104224633	--	--	--	Subtilase family	Subtilisin-like protease SBT1.7 OS=Arabidopsis thaliana OX=3702 GN=SBT1.7 PE=1 SV=1	O	Posttranslational modification, protein turnover, chaperones	subtilisin-like protease SBT1.7 [Populus alba]	SBT1.7
Potri.007G040900.1	4.79426	5.71926	5.74743	10.4604	25.0443	7.2197	20.6852	6.36606	7.80265	8.86167	23.9031	11.7643	0.0492585	0.628337	up	[IQR]	Lipid transport and metabolism;; Secondary metabolites biosynthesis, transport and catabolism;; General function prediction only	--	K10251|3.6e-08|rcu:8285442|K10251 17beta-estradiol 17-dehydrogenase / very-long-chain 3-oxoacyl-CoA reductase [EC:1.1.1.62 1.1.1.330] | (RefSeq) very-long-chain 3-oxoacyl-CoA reductase-like protein At1g24470	Fatty acid elongation (ko00062);; Biosynthesis of unsaturated fatty acids (ko01040);; Fatty acid metabolism (ko01212)	[I]	Lipid transport and metabolism	short chain dehydrogenase	--	Q	Secondary metabolites biosynthesis, transport and catabolism	very-long-chain 3-oxoacyl-CoA reductase-like isoform X1 [Populus alba]
Potri.001G415200.3	0.098777	0.294528	0.222508	0.136838	0.800687	0.874561	0.667123	0.642708	1.03918	0.878578	0.411458	0.746092	0.0462221	0.628652	up	--	--	--	K14494|9.6e-59|ccav:112517260|K14494 DELLA protein | (RefSeq) DELLA protein GAI-like	Plant hormone signal transduction (ko04075)	--	--	GRAS domain family	Chitin-inducible gibberellin-responsive protein 1 OS=Oryza sativa subsp. japonica OX=39947 GN=CIGR1 PE=2 SV=1	K	Transcription	scarecrow-like protein 21 [Populus alba]	CIGR1
Potri.006G242100.1	44.3665	40.4283	48.8282	81.9637	72.8932	70.4142	81.2456	65.9522	72.7096	71.2057	76.3469	58.2823	4.03652e-09	0.629152	up	--	--	Cellular Component: integral component of membrane (GO:0016021);;	--	--	--	--	Sulfite exporter TauE/SafE	Sulfite exporter TauE/SafE family protein 3 OS=Arabidopsis thaliana OX=3702 GN=At2g25737 PE=2 SV=1	S	Function unknown	sulfite exporter TauE/SafE family protein 3-like [Populus alba]
Potri.013G106000.1	22.4875	25.5098	26.9136	50.5565	63.5704	39.0847	44.9842	32.3739	39.0869	37.838	42.5177	34.388	0.00152347	0.62919	up	--	--	--	K19996|2.6e-296|pop:18104395|K19996 phosphatidylinositol transfer protein SFH5 | (RefSeq) patellin-3	--	[I]	Lipid transport and metabolism	CRAL/TRIO domain	Patellin-3 OS=Arabidopsis thaliana OX=3702 GN=PATL3 PE=1 SV=2	I	Lipid transport and metabolism	patellin-3-like [Populus alba]	PATL3
Potri.005G157300.1	0.987371	0.747183	0.481258	1.39622	0.863108	1.25742	1.84722	1.23265	1.86264	1.46498	1.57983	1.74587	0.0295911	0.630009	up	--	--	Biological Process: mitochondrial transport (GO:0006839);; Cellular Component: integral component of membrane (GO:0016021);; Cellular Component: mitochondrial membrane (GO:0031966);;	K15104|4.5e-175|pop:7468862|K15104 solute carrier family 25 (mitochondrial oxoglutarate transporter), member 11 | (RefSeq) mitochondrial uncoupling protein 5	--	[C]	Energy production and conversion	Mitochondrial carrier protein	Mitochondrial uncoupling protein 5 OS=Arabidopsis thaliana OX=3702 GN=PUMP5 PE=2 SV=1	C	Energy production and conversion	mitochondrial uncoupling protein 5-like [Populus alba]	PUMP5
Potri.010G232200.3	1.13953	4.2188	1.2388	4.18594	7.77532	8.10134	3.62955	5.49697	2.62211	5.78305	6.88062	5.27493	0.0480627	0.630117	up	--	--	Biological Process: starch metabolic process (GO:0005982);; Biological Process: circadian rhythm (GO:0007623);; Molecular Function: protein tyrosine/serine/threonine phosphatase activity (GO:0008138);; Molecular Function: carbohydrate phosphatase activity (GO:0019203);;	K14165|1.2e-15|cme:CYME_CMT465C|K14165 atypical dual specificity phosphatase [EC:3.1.3.16 3.1.3.48] | (RefSeq) similar to dual-specificity phosphatase laforin	--	[V]	Defense mechanisms	Glycogen recognition site of AMP-activated protein kinase	Phosphoglucan phosphatase DSP4, amyloplastic OS=Castanea sativa OX=21020 GN=DSP4 PE=1 SV=1	--	--	phosphoglucan phosphatase DSP4, amyloplastic [Populus alba]	DSP4
Potri.019G093300.1	42.0212	43.7408	34.719	92.373	79.4497	66.0197	87.7436	63.2196	61.4976	57.5029	71.0843	44.968	0.00193016	0.630383	up	--	--	Cellular Component: cellular_component (GO:0005575);; Cellular Component: cell wall (GO:0005618);; Cellular Component: intracellular (GO:0005622);; Cellular Component: cell (GO:0005623);; Cellular Component: cytoplasm (GO:0005737);; Cellular Component: Golgi apparatus (GO:0005794);; Cellular Component: plasma membrane (GO:0005886);; Cellular Component: cell-cell junction (GO:0005911);; Cellular C…	--	--	--	--	Fasciclin domain	Fasciclin-like arabinogalactan protein 6 OS=Arabidopsis thaliana OX=3702 GN=FLA6 PE=2 SV=2	S	Function unknown	fasciclin-like arabinogalactan protein 13 [Populus alba]	FLA6
Potri.008G045500.1	4.02378	3.21815	4.04557	7.966	8.31926	6.25815	8.57868	4.54985	5.37519	7.38223	5.79991	6.28747	0.00838315	0.63189	up	--	--	--	--	--	--	--	--	--	--	--	hypothetical protein POPTR_008G045466 [Populus trichocarpa]
Potri.001G235300.1	0	0.495712	0.740269	2.12349	3.21777	1.51166	1.6388	1.80514	0.722582	1.70539	2.9493	1.25663	0.0353353	0.6336	up	[G]	Carbohydrate transport and metabolism	Molecular Function: channel activity (GO:0015267);; Cellular Component: integral component of membrane (GO:0016021);;	K09873|1.2e-130|pop:7485726|K09873 aquaporin TIP | (RefSeq) probable aquaporin TIP1-2	--	[G]	Carbohydrate transport and metabolism	Major intrinsic protein	Aquaporin TIP1-3 OS=Arabidopsis thaliana OX=3702 GN=TIP1-3 PE=1 SV=1	G	Carbohydrate transport and metabolism	probable aquaporin TIP1-2 [Populus alba]	TIP1-3
Potri.012G048200.1	5.78951	4.69147	7.22104	9.39944	7.63945	7.96546	16.0978	12.039	11.997	8.95341	10.4234	10.9994	0.00806828	0.633781	up	--	--	Molecular Function: calcium ion binding (GO:0005509);;	K13448|8.4e-21|pop:7486733|K13448 calcium-binding protein CML | (RefSeq) probable calcium-binding protein CML27	Plant-pathogen interaction (ko04626)	[T]	Signal transduction mechanisms	EF hand	Probable calcium-binding protein CML27 OS=Arabidopsis thaliana OX=3702 GN=CML27 PE=1 SV=1	T	Signal transduction mechanisms	probable calcium-binding protein CML27 [Populus alba]	CML27
Potri.015G084500.1	12.1817	11.6492	11.7229	22.3059	17.7994	19.2977	23.1767	21.8242	19.982	16.3862	22.1602	14.6779	1.58442e-05	0.633867	up	--	--	--	K10406|3.6e-55|mtr:MTR_5g096570|K10406 kinesin family member C2/C3 | (RefSeq) kinesin heavy chain, putative	--	--	--	Plant protein of unknown function (DUF868)	--	S	Function unknown	uncharacterized protein LOC118057429 [Populus alba]
Potri.001G275500.1	14.6176	12.4339	14.2399	31.1308	31.0233	25.0415	22.0145	16.6152	18.5821	26.2081	24.1494	19.783	0.00220368	0.635135	up	[M]	Cell wall/membrane/envelope biogenesis	Molecular Function: hydrolase activity, acting on ester bonds (GO:0016788);;	K01114|1.5e-305|pop:7480121|K01114 phospholipase C [EC:3.1.4.3] | (RefSeq) non-specific phospholipase C2	Inositol phosphate metabolism (ko00562);; Glycerophospholipid metabolism (ko00564);; Ether lipid metabolism (ko00565)	--	--	Phosphoesterase family	Non-specific phospholipase C2 OS=Arabidopsis thaliana OX=3702 GN=NPC2 PE=2 SV=1	M	Cell wall/membrane/envelope biogenesis	non-specific phospholipase C2-like [Populus alba]	NPC2
Potri.004G165500.1	1.66512	1.80259	4.30947	7.23342	4.3472	4.2106	7.4916	4.74	8.73223	4.22495	6.23032	4.25336	0.0391199	0.635197	up	--	--	Biological Process: response to auxin (GO:0009733);;	K14488|4.1e-47|pop:7477851|K14488 SAUR family protein | (RefSeq) auxin-induced protein 15A	Plant hormone signal transduction (ko04075)	--	--	Auxin responsive protein	Auxin-induced protein 15A OS=Glycine max OX=3847 PE=2 SV=1	S	Function unknown	auxin-induced protein 15A-like [Populus alba]
Potri.002G101500.2	1.65097	0.781507	1.53442	2.89485	1.59555	2.88558	2.58495	2.30139	2.96849	2.46174	2.38731	2.53579	0.0166605	0.63547	up	--	--	--	--	--	--	--	--	--	--	--	uncharacterized protein LOC118031589 [Populus alba]
Potri.006G220000.1	4.10641	3.77688	3.52096	4.5263	9.08444	6.66565	3.64208	7.19376	9.6048	7.95015	6.35408	7.89926	0.0124061	0.635631	up	--	--	Molecular Function: microfilament motor activity (GO:0000146);; Molecular Function: ATP binding (GO:0005524);; Cellular Component: cytoplasm (GO:0005737);; Biological Process: actin filament organization (GO:0007015);; Cellular Component: actin cytoskeleton (GO:0015629);; Cellular Component: myosin complex (GO:0016459);; Biological Process: vesicle transport along actin filament (GO:0030050);; Mo…	K10357|0.0e+00|pop:7492286|K10357 myosin V | (RefSeq) myosin-15 isoform X1	--	[Z]	Cytoskeleton	Myosin head (motor domain)	Myosin-15 OS=Arabidopsis thaliana OX=3702 GN=XI-I PE=1 SV=1	Z	Cytoskeleton	myosin-15 isoform X2 [Populus trichocarpa]	XI-I
Potri.011G017500.2	0.203	0.562552	0.192974	0.686875	0.453254	0.811358	0.904337	0.669343	1.3326	0.742415	0.753586	0.638226	0.0421475	0.638864	up	--	--	Cellular Component: integral component of membrane (GO:0016021);;	K00895|5.2e-63|hbr:110656716|K00895 diphosphate-dependent phosphofructokinase [EC:2.7.1.90] | (RefSeq) LOW QUALITY PROTEIN: uncharacterized protein LOC110656716	Glycolysis / Gluconeogenesis (ko00010);; Pentose phosphate pathway (ko00030);; Fructose and mannose metabolism (ko00051)	[R]	General function prediction only	Domain of unknown function	--	L	Replication, recombination and repair	uncharacterized protein LOC118061404 [Populus alba]
Potri.006G065700.1	5.71643	3.19748	6.23712	12.9728	7.81034	5.44	9.25333	8.88071	11.2526	11.3179	13.5265	6.33716	0.0188209	0.639479	up	[G]	Carbohydrate transport and metabolism	Molecular Function: transferase activity, transferring glycosyl groups (GO:0016757);;	K06617|0.0e+00|pop:7485462|K06617 raffinose synthase [EC:2.4.1.82] | (RefSeq) probable galactinol--sucrose galactosyltransferase 6 isoform X1	Galactose metabolism (ko00052)	--	--	Raffinose synthase or seed imbibition protein Sip1	Probable galactinol--sucrose galactosyltransferase 6 OS=Arabidopsis thaliana OX=3702 GN=RFS6 PE=2 SV=2	S	Function unknown	probable galactinol--sucrose galactosyltransferase 6 isoform X1 [Populus alba]	RFS6
Potri.001G085100.1	18.9537	17.3276	25.8578	38.7729	38.3275	29.9408	44.0245	38.9672	44.0429	24.6212	29.5584	33.4179	0.000949737	0.639962	up	--	--	Molecular Function: electron carrier activity (GO:0009055);;	--	--	--	--	Plastocyanin-like domain	--	S	Function unknown	mavicyanin-like [Populus alba]
Potri.014G100800.1	2.12923	1.84734	0.901819	4.47028	4.86101	3.9703	1.90305	2.04538	2.87134	3.26609	4.67561	4.65507	0.0382981	0.640079	up	--	--	Molecular Function: DNA binding (GO:0003677);; Cellular Component: nucleus (GO:0005634);;	K09422|4.4e-139|pop:7486782|K09422 transcription factor MYB, plant | (RefSeq) myb-related protein 308	--	[K]	Transcription	Myb-like DNA-binding domain	Transcription repressor MYB5 OS=Arabidopsis thaliana OX=3702 GN=MYB5 PE=1 SV=1	--	--	myb-related protein 308-like [Populus alba]	MYB5
Potri.004G061600.1	8.07801	7.40572	9.96172	10.2192	11.6623	14.4068	17.9499	16.2602	13.6349	15.2661	15.7935	14.2332	0.00018108	0.640333	up	--	--	Biological Process: response to red or far red light (GO:0009639);; Biological Process: negative gravitropism (GO:0009959);;	--	--	--	--	Plant protein of unknown function (DUF641)	--	S	Function unknown	protein GRAVITROPIC IN THE LIGHT 1-like isoform X2 [Populus alba]
Potri.006G117600.2	0.341029	0	0.214949	0.55291	0.344706	0.93784	1.61475	1.84038	0.769491	0.967363	0.640233	1.23684	0.0303638	0.641162	up	--	--	Molecular Function: molecular_function (GO:0003674);; Molecular Function: binding (GO:0005488);; Molecular Function: carbohydrate binding (GO:0030246);;	K03188|1.4e-20|dcr:108224146|K03188 urease accessory protein | (RefSeq) uncharacterized protein LOC108224146 isoform X1	--	--	--	Phloem protein 2	F-box protein PP2-A15 OS=Arabidopsis thaliana OX=3702 GN=PP2A15 PE=2 SV=1	S	Function unknown	F-box protein PP2-A15 [Populus alba]	PP2A15
Potri.010G083000.1	0.969599	1.79579	0.908085	3.17754	2.16979	2.66373	1.97355	1.84591	2.46646	2.28427	2.51163	1.73902	0.0155743	0.641282	up	--	--	Molecular Function: molecular_function (GO:0003674);; Molecular Function: structural molecule activity (GO:0005198);; Molecular Function: structural constituent of cell wall (GO:0005199);;	--	--	--	--	Leucine rich repeat	Leucine-rich repeat extensin-like protein 6 OS=Arabidopsis thaliana OX=3702 GN=LRX6 PE=2 SV=1	S	Function unknown	leucine-rich repeat extensin-like protein 6 [Populus alba]	LRX6
Potri.001G283700.1	2.03447	3.59633	2.18281	5.61186	7.18652	4.42494	4.68867	3.77711	4.11629	4.46916	4.60297	3.95005	0.00869692	0.641327	up	--		Biological Process: defense response to oomycetes (GO:0002229);; Molecular Function: transmembrane receptor protein serine/threonine kinase activity (GO:0004675);; Molecular Function: ATP binding (GO:0005524);; Cellular Component: plasma membrane (GO:0005886);; Biological Process: defense response (GO:0006952);; Cellular Component: integral component of membrane (GO:0016021);; Molecular Function:…	K22133|1.3e-94|egr:104443802|K22133 oxalate---CoA ligase [EC:6.2.1.8] | (RefSeq) oxalate--CoA ligase	Glyoxylate and dicarboxylate metabolism (ko00630)	--	--	Legume lectin domain	L-type lectin-domain containing receptor kinase IX.1 OS=Arabidopsis thaliana OX=3702 GN=LECRK91 PE=1 SV=1	T	Signal transduction mechanisms	L-type lectin-domain containing receptor kinase IX.1 [Populus trichocarpa]	LECRK91
Potri.001G094800.1	2.62228	2.55762	2.55661	4.09164	6.45847	6.34272	6.32777	5.79704	3.7274	3.16582	3.93796	3.65354	0.0138108	0.64172	up	--	--	Molecular Function: DNA binding (GO:0003677);; Molecular Function: transcription factor activity, sequence-specific DNA binding (GO:0003700);; Cellular Component: nucleus (GO:0005634);;	K13434|8.3e-34|qsu:112024624|K13434 pathogenesis-related genes transcriptional activator PTI6 | (RefSeq) pathogenesis-related genes transcriptional activator PTI6-like	Plant-pathogen interaction (ko04626)	--	--	AP2 domain	Ethylene-responsive transcription factor CRF2 OS=Arabidopsis thaliana OX=3702 GN=CRF2 PE=1 SV=1	K	Transcription	ethylene-responsive transcription factor CRF1-like [Populus alba]	CRF2
Potri.016G049600.1	0.352652	0.374884	0.929025	0.866506	1.24999	1.38171	1.44553	1.04938	0.942871	1.06809	1.16857	1.45914	0.0311678	0.642969	up	--	--	Molecular Function: molecular_function (GO:0003674);; Molecular Function: enzyme inhibitor activity (GO:0004857);; Cellular Component: cellular_component (GO:0005575);; Cellular Component: cell wall (GO:0005618);; Cellular Component: intracellular (GO:0005622);; Cellular Component: cell (GO:0005623);; Cellular Component: cytoplasm (GO:0005737);; Cellular Component: Golgi apparatus (GO:0005794);; …	K01188|7.5e-29|sita:101778196|K01188 beta-glucosidase [EC:3.2.1.21] | (RefSeq) beta-glucosidase 12	Cyanoamino acid metabolism (ko00460);; Starch and sucrose metabolism (ko00500);; Phenylpropanoid biosynthesis (ko00940)	--	--	Leucine rich repeat N-terminal domain	Polygalacturonase inhibitor OS=Pyrus communis OX=23211 GN=PGIP PE=1 SV=1	S	Function unknown	polygalacturonase inhibitor-like [Populus alba]	PGIP
Potri.015G108500.1	0	0.175878	0.474892	1.42267	0.990802	1.05883	0.706246	0.539261	0.584437	1.22903	0.715776	0.846672	0.0344838	0.643978	up	--	--	Cellular Component: integral component of membrane (GO:0016021);;	--	--	--	--	Stress up-regulated Nod 19	--	S	Function unknown	uncharacterized protein LOC118028384 [Populus alba]
Potri.005G206100.2	2.32003	2.71829	2.00656	6.40381	4.62067	4.80274	3.43004	3.07955	3.71369	4.4545	3.69525	3.992	0.00587519	0.644617	up	--	--	Cellular Component: ubiquitin ligase complex (GO:0000151);; Biological Process: immune system process (GO:0002376);; Biological Process: regulation of immune system process (GO:0002682);; Biological Process: positive regulation of immune system process (GO:0002684);; Molecular Function: molecular_function (GO:0003674);; Molecular Function: binding (GO:0005488);; Molecular Function: protein bindin…	K14508|9.3e-200|pop:7464660|K14508 regulatory protein NPR1 | (RefSeq) regulatory protein NPR3 isoform X1	Plant hormone signal transduction (ko04075)	[R]	General function prediction only	BTB/POZ domain	BTB/POZ domain and ankyrin repeat-containing protein NPR1 OS=Malus hupehensis OX=106556 GN=NPR1 PE=2 SV=2	S	Function unknown	BTB/POZ domain and ankyrin repeat-containing protein NPR1-like [Populus alba]	NPR1
Potri.005G107700.1	1.67937	4.16176	3.30138	3.66214	4.4327	6.94086	6.587	10.2134	5.33749	6.89761	7.14162	6.79974	0.0295533	0.645385	up	--	--	--	--	--	--	--	--	--	S	Function unknown	uncharacterized protein LOC118029904 [Populus alba]
Potri.004G143400.2	71.1056	63.6806	42.1635	122.272	76.2855	117.772	93.6353	181.116	104.75	130.655	59.1179	111.466	0.0117824	0.645691	up	[J]	Translation, ribosomal structure and biogenesis	Molecular Function: RNA binding (GO:0003723);;	K13201|5.8e-45|csl:COCSUDRAFT_20324|K13201 nucleolysin TIA-1/TIAR | (RefSeq) RNA-binding domain-containing protein	--	[R]	General function prediction only	RNA recognition motif. (a.k.a. RRM, RBD, or RNP domain)	Polyadenylate-binding protein RBP47B OS=Arabidopsis thaliana OX=3702 GN=RBP47B PE=1 SV=1	A	RNA processing and modification	polyadenylate-binding protein RBP47-like [Populus alba]	RBP47B
Potri.003G043700.3	26.5379	21.4441	30.3416	49.8049	34.3532	40.0799	41.3791	47.9248	47.3277	40.4421	40.5948	48.6643	4.88487e-07	0.646348	up	[L]	Replication, recombination and repair	Biological Process: cytoplasmic translational initiation (GO:0002183);; Molecular Function: RNA binding (GO:0003723);; Molecular Function: RNA helicase activity (GO:0003724);; Molecular Function: translation initiation factor activity (GO:0003743);; Molecular Function: ATP binding (GO:0005524);; Cellular Component: cytoplasmic stress granule (GO:0010494);;	K03257|7.6e-211|pop:7480809|K03257 translation initiation factor 4A | (RefSeq) eukaryotic initiation factor 4A-8	RNA transport (ko03013)	[J]	Translation, ribosomal structure and biogenesis	DEAD/DEAH box helicase	Eukaryotic initiation factor 4A-8 OS=Nicotiana tabacum OX=4097 PE=2 SV=1	A	RNA processing and modification	eukaryotic initiation factor 4A-8 [Populus trichocarpa]	EIF4A8
Potri.016G040900.1	39.5955	46.3476	46.6289	68.7195	66.8268	80.3277	75.2309	65.3986	83.112	70.2085	64.5665	80.851	5.35986e-10	0.646965	up	--	--	Molecular Function: calcium ion binding (GO:0005509);;	K13448|1.1e-100|pop:7464117|K13448 calcium-binding protein CML | (RefSeq) probable calcium-binding protein CML36	Plant-pathogen interaction (ko04626)	[T]	Signal transduction mechanisms	EF hand	Probable calcium-binding protein CML35 OS=Arabidopsis thaliana OX=3702 GN=CML35 PE=2 SV=2	T	Signal transduction mechanisms	probable calcium-binding protein CML36 [Populus alba]	CML35
Potri.001G057300.1	5.71931	4.39386	2.67296	13.1627	7.09937	12.872	7.48762	7.3005	6.39231	7.81364	7.80949	9.47497	0.027913	0.647024	up	--	--	Cellular Component: endoplasmic reticulum (GO:0005783);; Cellular Component: integral component of membrane (GO:0016021);;	--	--	[S]	Function unknown	Ribosome associated membrane protein RAMP4	--	U	Intracellular trafficking, secretion, and vesicular transport	stress-associated endoplasmic reticulum protein 2 [Populus trichocarpa]
Potri.005G098600.1	17.1358	16.9014	16.9451	33.1185	30.1125	27.1051	34.3489	32.1867	29.8837	24.3498	28.5554	19.0402	3.39976e-05	0.647635	up	--	--	Molecular Function: protein binding (GO:0005515);; Cellular Component: cellular_component (GO:0005575);; Cellular Component: cell (GO:0005623);; Cellular Component: plasma membrane (GO:0005886);; Biological Process: cell communication (GO:0007154);; Biological Process: signal transduction (GO:0007165);; Biological Process: biological_process (GO:0008150);; Biological Process: response to radiatio…	K01866|1.4e-09|gra:105775527|K01866 tyrosyl-tRNA synthetase [EC:6.1.1.1] | (RefSeq) uncharacterized LOC105775527	Aminoacyl-tRNA biosynthesis (ko00970)	[R]	General function prediction only	Leucine rich repeat	Plant intracellular Ras-group-related LRR protein 4 OS=Arabidopsis thaliana OX=3702 GN=PIRL4 PE=1 SV=1	S	Function unknown	plant intracellular Ras-group-related LRR protein 4-like [Populus alba]	PIRL4
Potri.010G036400.1	0.622833	0.774233	0.994164	1.43064	0.994911	1.34283	1.43352	1.70668	2.22421	1.75052	2.57463	1.48028	0.0274209	0.647999	up	--	--	Biological Process: cell morphogenesis (GO:0000902);; Biological Process: cell morphogenesis involved in differentiation (GO:0000904);; Molecular Function: regulatory region nucleic acid binding (GO:0001067);; Biological Process: response to acid chemical (GO:0001101);; Molecular Function: molecular_function (GO:0003674);; Molecular Function: nucleic acid binding (GO:0003676);; Molecular Function…	K10773|6.5e-31|egu:105039152|K10773 endonuclease III [EC:4.2.99.18] | (RefSeq) putative DNA glycosylase At3g47830 isoform X1	Base excision repair (ko03410)	--	--	--	Zinc finger protein 5 OS=Arabidopsis thaliana OX=3702 GN=ZFP5 PE=1 SV=1	S	Function unknown	zinc finger protein 5-like [Populus alba]	ZFP5
Potri.017G051800.2	1.61349	1.53799	1.53253	3.64255	2.87108	3.85688	2.71975	2.22648	2.03916	2.21362	2.9415	3.92891	0.0120125	0.648389	up	[R]	General function prediction only	Cellular Component: cytosol (GO:0005829);; Biological Process: response to symbiotic fungus (GO:0009610);; Molecular Function: nitronate monooxygenase activity (GO:0018580);; Biological Process: response to cadmium ion (GO:0046686);;	K23948|9.7e-24|qsu:112000882|K23948 NADH:quinone reductase (non-electrogenic) [EC:1.6.5.9] | (RefSeq) uncharacterized protein LOC112000882	--	--	--	Nitronate monooxygenase	Peroxisomal (S)-2-hydroxy-acid oxidase GLO3 OS=Arabidopsis thaliana OX=3702 GN=GLO3 PE=2 SV=1	S	Function unknown	uncharacterized protein LOC7496614 [Populus trichocarpa]	GLO3
Potri.017G115900.1	5.36794	5.95831	6.07574	10.2644	9.26033	7.98173	10.4811	9.90761	10.2481	8.53589	11.019	8.61721	5.1749e-09	0.648435	up	[T]	Signal transduction mechanisms	Molecular Function: protein serine/threonine kinase activity (GO:0004674);; Molecular Function: ATP binding (GO:0005524);; Cellular Component: integral component of membrane (GO:0016021);;	K20181|3.0e-108|mtr:MTR_5g026090|K20181 vacuolar protein sorting-associated protein 18 | (RefSeq) vacuolar sorting-associated-like protein	--	--	--	Protein kinase domain	Putative receptor-like protein kinase At3g47110 OS=Arabidopsis thaliana OX=3702 GN=At3g47110 PE=3 SV=1	T	Signal transduction mechanisms	probable LRR receptor-like serine/threonine-protein kinase At3g47570 [Populus trichocarpa]
Potri.005G025800.1	41.5035	50.2388	40.2979	115.218	101.665	73.089	101.737	62.4312	65.2825	71.8435	75.048	52.3266	0.00566417	0.648745	up	--	--	--	--	--	--	--	Rapid ALkalinization Factor (RALF)	Rapid alkalinization factor OS=Nicotiana tabacum OX=4097 GN=RALF PE=1 SV=1	S	Function unknown	rapid alkalinization factor-like [Populus alba]	RALF
Potri.005G252000.2	2.90605	1.48328	1.3287	3.91228	3.59955	4.45654	4.31477	3.23985	2.99132	3.32823	4.1882	2.47598	0.0132961	0.649572	up	[T]	Signal transduction mechanisms	Molecular Function: protein serine/threonine kinase activity (GO:0004674);; Molecular Function: ATP binding (GO:0005524);;	K13430|5.7e-124|rcu:8286746|K13430 serine/threonine-protein kinase PBS1 [EC:2.7.11.1] | (RefSeq) serine/threonine-protein kinase PBS1	Plant-pathogen interaction (ko04626)	[T]	Signal transduction mechanisms	Protein kinase domain	Probable serine/threonine-protein kinase PBL21 OS=Arabidopsis thaliana OX=3702 GN=PBL21 PE=1 SV=1	T	Signal transduction mechanisms	probable serine/threonine-protein kinase PBL21 isoform X1 [Populus alba]	PBL21
Potri.010G061100.1	1.38759	0.658985	2.40981	3.0311	2.61722	2.95069	3.92641	3.22992	2.00255	4.50437	3.08757	3.27998	0.0292835	0.64991	up	[O]	Posttranslational modification, protein turnover, chaperones	Molecular Function: protein binding (GO:0005515);;	K00799|4.2e-116|pop:7460012|K00799 glutathione S-transferase [EC:2.5.1.18] | (RefSeq) probable glutathione S-transferase	Glutathione metabolism (ko00480)	[O]	Posttranslational modification, protein turnover, chaperones	Glutathione S-transferase, N-terminal domain	Probable glutathione S-transferase OS=Glycine max OX=3847 GN=HSP26-A PE=2 SV=1	O	Posttranslational modification, protein turnover, chaperones	probable glutathione S-transferase [Populus alba]	HSP26-A
Potri.016G066700.1	0.310934	0.440813	0.29932	0.896665	0.812403	0.637167	0.771048	0.591443	0.475494	0.718242	0.527326	0.929283	0.02145	0.651021	up	[T]	Signal transduction mechanisms	Molecular Function: protein kinase activity (GO:0004672);; Molecular Function: calcium ion binding (GO:0005509);; Molecular Function: ATP binding (GO:0005524);;	K13412|2.3e-305|pop:7469926|K13412 calcium-dependent protein kinase [EC:2.7.11.1] | (RefSeq) calcium-dependent protein kinase 26 isoform X1	Plant-pathogen interaction (ko04626)	[T]	Signal transduction mechanisms	Protein kinase domain	Calcium-dependent protein kinase 1 OS=Arabidopsis thaliana OX=3702 GN=CPK1 PE=1 SV=1	T	Signal transduction mechanisms	calcium-dependent protein kinase 26-like [Populus alba]	CPK1
Potri.004G227000.1	31.0866	32.2927	29.5789	57.0068	55.5572	58.9875	58.3773	47.3613	49.8728	43.998	49.6272	42.703	6.89849e-08	0.651083	up	--	--	Cellular Component: integral component of membrane (GO:0016021);;	--	--	--	--	--	--	--	--	uncharacterized protein LOC118031119 [Populus alba]
Potri.006G254600.1	1.10902	1.74771	1.67769	2.61033	2.94006	3.02306	2.06771	2.9339	2.72855	2.33278	2.46143	2.46053	0.000354667	0.651466	up	--		Molecular Function: protein serine/threonine kinase activity (GO:0004674);; Molecular Function: ATP binding (GO:0005524);;	K13416|2.7e-67|mdm:103416332|K13416 brassinosteroid insensitive 1-associated receptor kinase 1 [EC:2.7.10.1 2.7.11.1] | (RefSeq) BRASSINOSTEROID INSENSITIVE 1-associated receptor kinase 1-like isoform X1	MAPK signaling pathway - plant (ko04016);; Plant hormone signal transduction (ko04075);; Plant-pathogen interaction (ko04626)	--	--	Protein kinase domain	G-type lectin S-receptor-like serine/threonine-protein kinase SD2-5 OS=Arabidopsis thaliana OX=3702 GN=SD25 PE=1 SV=1	T	Signal transduction mechanisms	G-type lectin S-receptor-like serine/threonine-protein kinase SD2-5 [Populus alba]	SD25
Potri.010G082600.1	4.31689	4.1267	6.06721	8.58375	7.11506	5.86107	9.36052	9.78119	11.0039	6.68193	8.04891	12.1301	0.00392613	0.651913	up	--	--	Molecular Function: protein binding (GO:0005515);; Cellular Component: cellular_component (GO:0005575);; Cellular Component: intracellular (GO:0005622);; Cellular Component: cell (GO:0005623);; Cellular Component: cytoplasm (GO:0005737);; Cellular Component: cytosol (GO:0005829);; Cellular Component: cytoskeleton (GO:0005856);; Cellular Component: microtubule associated complex (GO:0005875);; Cel…	--	--	--	--	Protein of unknown function (DUF4005)	Protein IQ-DOMAIN 14 OS=Arabidopsis thaliana OX=3702 GN=IQD14 PE=1 SV=1	S	Function unknown	protein IQ-DOMAIN 14 [Populus trichocarpa]	IQD14
Potri.008G108100.1	16.0304	12.7386	15.0893	37.898	34.8489	26.5953	30.5813	26.5577	20.0303	23.7518	22.962	15.3185	0.00497513	0.652508	up	[G]	Carbohydrate transport and metabolism	Molecular Function: hydrolase activity, hydrolyzing O-glycosyl compounds (GO:0004553);; Biological Process: carbohydrate metabolic process (GO:0005975);;	K15920|1.9e-272|pper:18789349|K15920 xylan 1,4-beta-xylosidase [EC:3.2.1.37] | (RefSeq) beta-xylosidase/alpha-L-arabinofuranosidase 2	Amino sugar and nucleotide sugar metabolism (ko00520)	--	--	Glycosyl hydrolase family 3 C-terminal domain	Beta-D-xylosidase 1 OS=Arabidopsis thaliana OX=3702 GN=BXL1 PE=1 SV=1	G	Carbohydrate transport and metabolism	putative beta-D-xylosidase [Populus alba]	BXL1
Potri.013G107000.2	0.334731	0.075547	0.249281	0.505761	0.274549	0.556024	0.814992	0.664063	0.549115	0.569668	0.577894	0.475474	0.0359497	0.653619	up	[E]	Amino acid transport and metabolism	Biological Process: oligopeptide transport (GO:0006857);; Cellular Component: integral component of membrane (GO:0016021);; Molecular Function: transmembrane transporter activity (GO:0022857);;	K14638|0.0e+00|pop:18104403|K14638 solute carrier family 15 (peptide/histidine transporter), member 3/4 | (RefSeq) protein NRT1/ PTR FAMILY 5.10	--	[E]	Amino acid transport and metabolism	POT family	Protein NRT1/ PTR FAMILY 5.10 OS=Arabidopsis thaliana OX=3702 GN=NPF5.10 PE=2 SV=1	E	Amino acid transport and metabolism	protein NRT1/ PTR FAMILY 5.10-like [Populus alba]	NPF5.10
Potri.T016200.1	0.53982	0.459839	0.443102	0.80045	0.828214	0.744502	0.782646	0.913933	0.908057	0.68131	0.929863	0.778039	4.87487e-05	0.65472	up	--	--	Molecular Function: DNA binding (GO:0003677);; Molecular Function: ADP binding (GO:0043531);;	K13459|3.9e-102|pop:7484084|K13459 disease resistance protein RPS2 | (RefSeq) probable disease resistance protein At4g27220	Plant-pathogen interaction (ko04626)	--	--	--	--	T	Signal transduction mechanisms	uncharacterized protein LOC18110959 [Populus trichocarpa]
Potri.013G090200.1	1.94162	2.46653	2.11627	3.90951	3.02399	4.08371	4.16172	4.38542	3.21021	5.56569	4.91872	3.74265	0.00783464	0.655651	up	--	--	Cellular Component: chloroplast (GO:0009507);;	--	--	--	--	--	--	--	--	uncharacterized protein LOC118034452 [Populus alba]
Potri.012G030200.1	18.6076	20.7489	17.5941	38.4577	33.4749	39.5398	37.728	31.8051	31.7985	27.8009	36.9712	21.7019	0.00064366	0.656259	up	--	--	--	--	--	--	--	--	--	S	Function unknown	hypothetical protein POPTR_012G030301 [Populus trichocarpa]
Potri.T163400.1	0.940489	1.29511	1.66166	3.66499	2.65967	2.44262	2.31963	1.40124	2.78105	2.70714	2.976	1.92734	0.0153511	0.65753	up	[S]	Function unknown	Molecular Function: glucosylceramidase activity (GO:0004348);; Biological Process: glucosylceramide catabolic process (GO:0006680);; Cellular Component: membrane (GO:0016020);;	K17108|9.5e-286|pop:7455253|K17108 non-lysosomal glucosylceramidase [EC:3.2.1.45] | (RefSeq) non-lysosomal glucosylceramidase isoform X1	Other glycan degradation (ko00511);; Sphingolipid metabolism (ko00600)	[G]	Carbohydrate transport and metabolism	Glycosyl-hydrolase family 116, catalytic region	--	G	Carbohydrate transport and metabolism	non-lysosomal glucosylceramidase-like isoform X1 [Populus alba]
Potri.003G150800.1	12.5837	18.5488	14.5381	22.509	25.0761	28.1278	21.7994	19.305	33.8758	25.8028	31.9579	37.1808	0.00237246	0.658167	up	--	--	Molecular Function: DNA binding (GO:0003677);; Molecular Function: transcription factor activity, sequence-specific DNA binding (GO:0003700);; Cellular Component: nucleus (GO:0005634);;	K09286|1.5e-150|pop:18097072|K09286 EREBP-like factor | (RefSeq) ethylene-responsive transcription factor ERF105	--	--	--	AP2 domain	Ethylene-responsive transcription factor ERF105 OS=Arabidopsis thaliana OX=3702 GN=ERF105 PE=2 SV=1	K	Transcription	ethylene-responsive transcription factor ERF105 [Populus alba]	ERF105
Potri.005G068700.1	1.29427	0.980232	1.77643	1.88546	2.5322	2.58925	2.57281	2.33845	2.93367	1.82669	2.72189	2.38308	0.00218083	0.65951	up	--	--	Biological Process: lipid metabolic process (GO:0006629);; Cellular Component: integral component of membrane (GO:0016021);;	K18875|1.0e-55|mtr:MTR_3g079340|K18875 enhanced disease susceptibility 1 protein | (RefSeq) enhanced disease susceptibility protein	Plant-pathogen interaction (ko04626)	--	--	Enhanced disease susceptibility 1 protein EP domain	Lipase-like PAD4 OS=Arabidopsis thaliana OX=3702 GN=PAD4 PE=1 SV=1	G	Carbohydrate transport and metabolism	hypothetical protein POPTR_005G068700 [Populus trichocarpa]	PAD4
Potri.012G076700.1	8.50559	3.49754	8.80786	17.2226	20.0584	10.5241	24.9646	12.4454	22.0394	8.02347	14.9748	11.2203	0.0304642	0.659596	up	--	--	--	K03860|4.6e-07|nnu:104608881|K03860 phosphatidylinositol N-acetylglucosaminyltransferase subunit Q | (RefSeq) N-acetylglucosaminyl-phosphatidylinositol biosynthetic protein gpi1-like	Glycosylphosphatidylinositol (GPI)-anchor biosynthesis (ko00563)	--	--	Gibberellin regulated protein	Snakin-2 OS=Solanum tuberosum OX=4113 GN=SN2 PE=1 SV=1	S	Function unknown	snakin-2-like [Populus alba]	SN2
Potri.010G231200.1	7.52653	8.30599	9.49004	16.316	16.3805	17.7572	14.1155	15.2692	13.6379	10.709	13.5067	13.2666	9.66708e-05	0.659852	up	--	--	--	--	--	--	--	--	TMV resistance protein N OS=Nicotiana glutinosa OX=35889 GN=N PE=1 SV=1	T	Signal transduction mechanisms	hypothetical protein POPTR_010G231200 [Populus trichocarpa]
Potri.007G085000.1	0.622231	0.46865	0.58059	1.16274	0.84462	1.07314	1.36335	0.929642	0.845777	0.883691	1.5414	1.05872	0.0129581	0.660322	up	[QV]	Secondary metabolites biosynthesis, transport and catabolism;; Defense mechanisms	Molecular Function: iron ion binding (GO:0005506);; Cellular Component: membrane (GO:0016020);; Molecular Function: oxidoreductase activity, acting on paired donors, with incorporation or reduction of molecular oxygen, NAD(P)H as one donor, and incorporation of one atom of oxygen (GO:0016709);; Molecular Function: heme binding (GO:0020037);;	K20562|4.3e-209|rcu:8286271|K20562 biphenyl-4-hydroxylase | (RefSeq) cytochrome P450 CYP736A12	--	[Q]	Secondary metabolites biosynthesis, transport and catabolism	Cytochrome P450	Cytochrome P450 71AU50 OS=Prunus mume OX=102107 GN=CYP71AU50 PE=2 SV=1	Q	Secondary metabolites biosynthesis, transport and catabolism	cytochrome P450 71AU50-like [Populus alba]	CYP71AU50
Potri.004G038300.1	4.69304	2.6465	2.92397	7.63306	7.00936	6.1204	7.20328	7.40032	4.78115	5.35005	6.61296	4.05646	0.0036949	0.66246	up	--	--	--	--	--	--	--	--	COP1-interacting protein 7 OS=Arabidopsis thaliana OX=3702 GN=CIP7 PE=1 SV=1	S	Function unknown	COP1-interacting protein 7-like [Populus alba]	CIP7
Potri.008G066400.1	3.06444	4.56748	3.78774	7.54377	5.62267	6.21678	6.64503	5.19439	8.68833	8.00523	7.51783	5.46484	0.00102317	0.663063	up	--	--	Biological Process: amino acid transmembrane transport (GO:0003333);; Cellular Component: plasma membrane (GO:0005886);; Molecular Function: amino acid transmembrane transporter activity (GO:0015171);; Cellular Component: integral component of membrane (GO:0016021);;	K13946|1.9e-275|pop:7488012|K13946 auxin influx carrier (AUX1 LAX family) | (RefSeq) auxin transporter-like protein 1	Plant hormone signal transduction (ko04075)	[E]	Amino acid transport and metabolism	Transmembrane amino acid transporter protein	Auxin transporter-like protein 1 OS=Oryza sativa subsp. japonica OX=39947 GN=Os01g0856500 PE=2 SV=2	E	Amino acid transport and metabolism	auxin transporter-like protein 1 [Populus trichocarpa]	AUX1
Potri.002G128900.1	0.229523	0.356223	0.34083	1.0086	1.33351	1.24175	0.864626	0.944336	1.18621	0.247538	0.600124	1.31582	0.0336969	0.663093	up	--	--	Molecular Function: DNA binding (GO:0003677);; Cellular Component: nucleus (GO:0005634);;	K09422|3.1e-48|ghi:107900510|K09422 transcription factor MYB, plant | (RefSeq) LOW QUALITY PROTEIN: transcription factor MYB44	--	[K]	Transcription	Myb-like DNA-binding domain	Transcription factor MYB73 OS=Arabidopsis thaliana OX=3702 GN=MYB73 PE=1 SV=1	--	--	transcription factor MYB73-like [Populus alba]	MYB73
Potri.008G145000.1	5.46937	3.95744	5.98232	10.511	13.4264	8.85178	16.2691	10.7019	7.81177	8.9761	8.41324	6.25777	0.0148157	0.663205	up	--	--	Cellular Component: integral component of membrane (GO:0016021);;	--	--	--	--	--	--	--	--	uncharacterized protein LOC7471472 [Populus trichocarpa]
Potri.012G111000.2	9.71695	10.0239	13.6167	19.7639	8.8446	18.9924	28.7257	18.864	30.4956	25.1148	22.4875	25.1947	0.0147801	0.663327	up	--	--	--	--	--	--	--	--	--	--	--	uncharacterized protein LOC118044867 [Populus alba]
Potri.002G004600.1	10.5442	10.8567	11.0639	18.8267	19.0514	19.2026	20.935	17.0622	20.0636	16.5367	17.2796	14.5846	2.57326e-08	0.663645	up	[J]	Translation, ribosomal structure and biogenesis	Molecular Function: mRNA binding (GO:0003729);;	K12741|2.1e-19|ppp:112291379|K12741 heterogeneous nuclear ribonucleoprotein A1/A3 | (RefSeq) UBP1-associated protein 2C-like	Spliceosome (ko03040)	[R]	General function prediction only	RNA recognition motif. (a.k.a. RRM, RBD, or RNP domain)	Probable RNA-binding protein ARP1 OS=Arabidopsis thaliana OX=3702 GN=ARP1 PE=2 SV=1	A	RNA processing and modification	RNA-binding protein 24-B-like isoform X2 [Populus alba]	ARP1
Potri.016G029600.1	6.20696	4.7122	6.85681	8.08094	8.4403	9.17236	11.9515	13.871	8.97562	10.0513	11.2054	13.2322	0.00124581	0.663828	up	--	--	--	--	--	--	--	VQ motif	Calmodulin-binding protein 25 OS=Arabidopsis thaliana OX=3702 GN=CAMBP25 PE=1 SV=1	S	Function unknown	calmodulin-binding protein 25 [Populus alba]	CAMBP25
newGene_1543	1.13542	0.797642	0.399078	1.72462	1.74154	1.80071	1.77247	1.91418	1.51086	1.98194	1.45467	1.41711	0.0148916	0.665751	up	--	--	--	--	--	--	--	--	--	--	--	--
Potri.019G040700.1	1.42385	1.40833	1.12258	2.75999	1.82048	2.35186	2.39986	2.77755	2.00132	1.88796	2.4793	2.57573	0.000857999	0.666285	up	--	--	Molecular Function: DNA binding (GO:0003677);; Cellular Component: nucleus (GO:0005634);; Biological Process: regulation of transcription, DNA-templated (GO:0006355);;	K16222|2.8e-43|crb:17875230|K16222 Dof zinc finger protein DOF5.5 | (RefSeq) cyclic dof factor 1	Circadian rhythm - plant (ko04712)	--	--	Dof domain, zinc finger	Cyclic dof factor 2 OS=Arabidopsis thaliana OX=3702 GN=CDF2 PE=1 SV=2	K	Transcription	cyclic dof factor 3-like [Populus alba]	CDF2
Potri.001G422300.1	3.61197	6.51786	7.76582	12.6565	8.5952	9.84767	15.1018	7.38339	16.2857	11.0944	10.5677	11.9722	0.00980897	0.666717	up	--	--	--	--	--	--	--	Plant mobile domain	--	--	--	hypothetical protein EZV62_008975 [Acer yangbiense]
Potri.017G104700.1	0.750158	0.742782	0.620161	1.14635	0.804215	1.2312	1.42324	1.45678	1.75578	1.55813	1.30568	1.19757	0.00411747	0.666858	up	[R]	General function prediction only	Biological Process: signal transduction (GO:0007165);; Molecular Function: ADP binding (GO:0043531);;	K00695|9.4e-104|mtr:MTR_6g478030|K00695 sucrose synthase [EC:2.4.1.13] | (RefSeq) sucrose synthase	Starch and sucrose metabolism (ko00500)	--	--	TIR domain	Disease resistance protein RPV1 OS=Vitis rotundifolia OX=103349 GN=RPV1 PE=1 SV=1	S	Function unknown	TMV resistance protein N-like [Populus alba]	RPV1
Potri.005G074100.1	0.713926	0.620783	0.981776	1.56666	1.7468	1.89564	1.80666	1.65913	1.56392	1.26229	1.14585	1.09245	0.0113676	0.667257	up	[HR]	Coenzyme transport and metabolism;; General function prediction only	Molecular Function: catalytic activity (GO:0003824);;	--	--	[R]	General function prediction only	alpha/beta hydrolase fold	--	S	Function unknown	uncharacterized hydrolase YugF isoform X2 [Populus alba]
Potri.012G033500.1	2.97523	3.0232	2.93914	6.46021	4.88904	4.95809	4.42209	5.31841	4.24488	5.90195	4.94546	4.47802	3.20413e-06	0.66768	up	[V]	Defense mechanisms	Molecular Function: ATP binding (GO:0005524);; Cellular Component: integral component of membrane (GO:0016021);; Molecular Function: ATPase activity (GO:0016887);; Molecular Function: ATPase activity, coupled to transmembrane movement of substances (GO:0042626);;	K05666|0.0e+00|pop:18108928|K05666 ATP-binding cassette, subfamily C (CFTR/MRP), member 2 | (RefSeq) ABC transporter C family member 10	ABC transporters (ko02010)	[Q]	Secondary metabolites biosynthesis, transport and catabolism	ABC transporter	ABC transporter C family member 10 OS=Arabidopsis thaliana OX=3702 GN=ABCC10 PE=2 SV=2	Q	Secondary metabolites biosynthesis, transport and catabolism	ABC transporter C family member 10-like [Populus alba]	ABCC10
Potri.017G147900.1	0	0	0	0.624066	0.478482	0	0.458396	0.724547	0.471914	0.580471	0.674637	0.517495	0.0105967	0.667713	up	[R]	General function prediction only	Cellular Component: integral component of membrane (GO:0016021);;	K16302|1.4e-204|pop:18106455|K16302 metal transporter CNNM | (RefSeq) DUF21 domain-containing protein At5g52790 isoform X1	--	[S]	Function unknown	Cyclin M transmembrane N-terminal domain	DUF21 domain-containing protein At5g52790 OS=Arabidopsis thaliana OX=3702 GN=CBSDUF5 PE=2 SV=2	S	Function unknown	DUF21 domain-containing protein At5g52790 isoform X5 [Populus alba]	CBSDUF5
Potri.004G079000.1	17.034	12.0423	13.1335	30.1649	27.1316	32.1452	20.4221	36.8141	24.8161	32.5381	15.0235	17.602	0.00528741	0.668682	up	--	--	--	--	--	--	--	--	--	--	--	uncharacterized protein D5086_0000188240 [Populus alba]
Potri.012G115600.1	3.27981	1.93492	2.92834	6.73252	5.65416	4.39111	7.2971	5.79575	5.55708	5.06315	3.96331	3.74599	0.0119098	0.668995	up	--	--	Biological Process: regulation of cyclin-dependent protein serine/threonine kinase activity (GO:0000079);; Molecular Function: protein kinase binding (GO:0019901);;	--	--	[R]	General function prediction only	Cyclin	Cyclin-U4-1 OS=Arabidopsis thaliana OX=3702 GN=CYCU4-1 PE=1 SV=1	D	Cell cycle control, cell division, chromosome partitioning	hypothetical protein POPTR_012G115600 [Populus trichocarpa]	CYCU4-1
Potri.T176600.1	2.09029	1.39471	2.47157	3.52489	4.06948	5.84101	5.70206	4.84444	3.81102	3.98403	2.61689	7.15721	0.02656	0.669077	up	--	--	--	--	--	--	--	--	--	--	--	hypothetical protein POPTR_008G007900 [Populus trichocarpa]
Potri.007G015100.1	2.54772	1.01568	1.25172	3.2181	2.11843	3.45883	6.29586	3.99829	9.5384	4.29769	2.56674	6.9013	0.0315479	0.669412	up	[Q]	Secondary metabolites biosynthesis, transport and catabolism	--	--	--	--	--	Glyoxalase/Bleomycin resistance protein/Dioxygenase superfamily	--	S	Function unknown	uncharacterized protein LOC118063122 [Populus alba]
Potri.004G197600.1	2.44376	2.20623	4.22179	6.27238	5.56202	6.67406	6.07947	5.14129	5.67531	3.76204	4.25421	8.94155	0.0118102	0.669817	up	--	--	Cellular Component: integral component of membrane (GO:0016021);;	--	--	--	--	Late embryogenesis abundant protein	NDR1/HIN1-like protein 13 OS=Arabidopsis thaliana OX=3702 GN=NHL13 PE=2 SV=1	S	Function unknown	NDR1/HIN1-like protein 13 [Populus alba]	NHL13
Potri.014G149400.1	2.21532	4.66898	4.31847	7.32542	5.84902	4.76226	6.9741	8.15962	10.5458	5.76741	8.34352	6.40695	0.00713026	0.669912	up	[O]	Posttranslational modification, protein turnover, chaperones	Biological Process: protein peptidyl-prolyl isomerization (GO:0000413);; Molecular Function: peptidyl-prolyl cis-trans isomerase activity (GO:0003755);; Cellular Component: cytoplasm (GO:0005737);; Cellular Component: integral component of membrane (GO:0016021);; Biological Process: chaperone-mediated protein folding (GO:0061077);;	K09571|1.1e-302|pop:7468486|K09571 FK506-binding protein 4/5 [EC:5.2.1.8] | (RefSeq) peptidyl-prolyl cis-trans isomerase FKBP62 isoform X2	--	[O]	Posttranslational modification, protein turnover, chaperones	FKBP-type peptidyl-prolyl cis-trans isomerase	Peptidyl-prolyl cis-trans isomerase FKBP65 OS=Arabidopsis thaliana OX=3702 GN=FKBP65 PE=1 SV=1	O	Posttranslational modification, protein turnover, chaperones	peptidyl-prolyl cis-trans isomerase FKBP62-like isoform X1 [Populus alba]	FKBP65
Potri.001G041800.2	0.340148	0.364806	0.353029	4.19839	0.301096	2.54417	2.64089	6.4131	0.556367	1.67366	3.86249	2.83124	0.0184514	0.670255	up	--	--	--	--	--	--	--	--	--	--	--	uncharacterized protein LOC118034004 isoform X2 [Populus alba]
Potri.004G165800.1	0.338135	0.208739	1.2607	2.8046	2.77134	1.21615	2.23907	2.65866	3.16276	3.03273	1.83885	8.10583	0.0243268	0.670695	up	--	--	Biological Process: response to auxin (GO:0009733);;	K14488|2.2e-51|pop:7453621|K14488 SAUR family protein | (RefSeq) auxin-induced protein 15A	Plant hormone signal transduction (ko04075)	--	--	Auxin responsive protein	Indole-3-acetic acid-induced protein ARG7 OS=Vigna radiata var. radiata OX=3916 GN=ARG7 PE=2 SV=1	S	Function unknown	auxin-responsive protein SAUR21-like [Populus alba]	ARG7
Potri.008G121900.1	5.72079	4.55261	9.83149	12.3933	9.76023	15.8962	15.2068	9.214	12.1774	13.7545	10.5242	15.8952	0.0074185	0.671413	up	[T]	Signal transduction mechanisms	Molecular Function: nucleotide binding (GO:0000166);; Molecular Function: molecular_function (GO:0003674);; Molecular Function: binding (GO:0005488);; Cellular Component: cellular_component (GO:0005575);; Cellular Component: cell (GO:0005623);; Cellular Component: plasma membrane (GO:0005886);; Molecular Function: drug binding (GO:0008144);; Cellular Component: membrane (GO:0016020);; Molecular F…	--	--	--	--	Universal stress protein family	--	T	Signal transduction mechanisms	universal stress protein A-like protein [Populus alba]
Potri.003G126800.1	139.684	163.221	136.019	291.804	290.983	244.845	279.763	231.24	228.855	226.013	259.749	189.837	1.14993e-06	0.671696	up	--	--	Molecular Function: GTPase activity (GO:0003924);; Molecular Function: structural constituent of cytoskeleton (GO:0005200);; Molecular Function: GTP binding (GO:0005525);; Cellular Component: cytoplasm (GO:0005737);; Cellular Component: microtubule (GO:0005874);; Biological Process: microtubule-based process (GO:0007017);;	K07375|1.9e-261|pop:7465861|K07375 tubulin beta | (RefSeq) tubulin beta chain	Phagosome (ko04145)	[Z]	Cytoskeleton	Tubulin/FtsZ family, GTPase domain	Tubulin beta-7 chain OS=Gossypium hirsutum OX=3635 PE=2 SV=1	Z	Cytoskeleton	tubulin beta chain-like [Populus alba]	TUB7
newGene_831	0.294548	0.334168	0.322233	0.458846	0.632911	1.08309	0.801458	0.777954	0.846256	0.675132	0.436338	0.744966	0.0236524	0.671988	up	--	--	--	--	--	--	--	--	--	--	--	--
Potri.005G257900.1	1.09286	0.830893	1.34733	1.98084	1.7677	1.85277	1.4458	2.35963	3.37982	1.95451	2.84397	2.47295	0.0135106	0.672045	up	--	--	Molecular Function: transcription factor activity, sequence-specific DNA binding (GO:0003700);;	--	--	--	--	Basic region leucine zipper	bZIP transcription factor 60 OS=Arabidopsis thaliana OX=3702 GN=BZIP60 PE=1 SV=1	L	Replication, recombination and repair	bZIP transcription factor family protein [Populus tomentosa]	BZIP60
Potri.008G114700.1	4.63754	3.70476	5.47758	8.52824	9.19237	8.60497	9.79085	9.19347	7.33725	7.71519	7.06761	5.49457	0.000296073	0.673282	up	--	--	Molecular Function: protein binding (GO:0005515);;	--	--	[R]	General function prediction only	Leucine rich repeat	Piriformospora indica-insensitive protein 2 OS=Arabidopsis thaliana OX=3702 GN=PII-2 PE=2 SV=1	S	Function unknown	piriformospora indica-insensitive protein 2-like [Populus alba]	PII-2
Potri.T022600.1	2.18478	1.67542	1.67125	3.02383	2.7977	3.23423	3.12431	3.73014	3.16547	3.24566	3.0276	2.82096	2.36169e-07	0.673366	up	[T]	Signal transduction mechanisms	Molecular Function: protein serine/threonine kinase activity (GO:0004674);; Molecular Function: ATP binding (GO:0005524);; Cellular Component: plasma membrane (GO:0005886);; Biological Process: protein phosphorylation (GO:0006468);; Cellular Component: integral component of membrane (GO:0016021);; Biological Process: recognition of pollen (GO:0048544);;	K24104|1.1e-73|thj:104799061|K24104 GPN-loop GTPase | (RefSeq) LOW QUALITY PROTEIN: uncharacterized protein LOC104799061	--	--	--	Protein tyrosine and serine/threonine kinase	G-type lectin S-receptor-like serine/threonine-protein kinase At4g27290 OS=Arabidopsis thaliana OX=3702 GN=At4g27290 PE=3 SV=4	--	--	G-type lectin S-receptor-like serine/threonine-protein kinase At4g27290 isoform X1 [Populus alba]
Potri.001G345300.1	2.79301	4.17975	1.25397	5.26805	4.84581	5.67547	6.05238	4.73624	4.26676	7.41804	5.55331	4.60187	0.00978535	0.674577	up	--	--	--	K20478|1.3e-217|hbr:110673059|K20478 golgin subfamily B member 1 | (RefSeq) titin isoform X1	--	[S]	Function unknown	--	--	S	Function unknown	titin homolog isoform X6 [Populus alba]
Potri.002G112600.1	32.4219	28.753	30.2981	51.4013	51.53	53.2891	59.8038	48.3678	54.8103	45.7538	52.9657	42.1575	1.07734e-11	0.674892	up	--	--	--	--	--	--	--	Protein of unknown function (DUF1005)	--	S	Function unknown	uncharacterized protein LOC118031402 [Populus alba]
Potri.008G061700.1	3.20186	2.59738	4.66321	5.28314	5.89134	5.53337	4.52693	8.8493	9.64051	6.45053	8.22947	7.79796	0.0106307	0.67528	up	--	--	--	--	--	--	--	--	--	S	Function unknown	uncharacterized protein LOC118052367 [Populus alba]
Potri.004G132700.1	1.35374	0.9937	1.30411	2.45448	1.88736	1.6962	2.46345	1.95615	2.04023	2.08241	2.99997	3.01257	0.00462587	0.675598	up	--	--	Molecular Function: hydrolase activity, hydrolyzing O-glycosyl compounds (GO:0004553);; Biological Process: carbohydrate metabolic process (GO:0005975);;	K19891|1.6e-68|smo:SELMODRAFT_87871|K19891 glucan endo-1,3-beta-glucosidase 1/2/3 [EC:3.2.1.39] | (RefSeq) hypothetical protein	Starch and sucrose metabolism (ko00500)	--	--	Glycosyl hydrolases family 17	Glucan endo-1,3-beta-glucosidase 11 OS=Arabidopsis thaliana OX=3702 GN=At1g32860 PE=2 SV=1	G	Carbohydrate transport and metabolism	glucan endo-1,3-beta-glucosidase 11-like [Populus alba]
Potri.003G071000.1	0.501661	2.61462	0.832233	4.78857	5.37628	7.59813	12.7121	4.5581	5.45949	3.1309	4.12444	1.94005	0.0256834	0.676184	up	--	--	Biological Process: response to auxin (GO:0009733);;	K14488|6.7e-10|ppp:112290385|K14488 SAUR family protein | (RefSeq) auxin-responsive protein SAUR50-like	Plant hormone signal transduction (ko04075)	--	--	Auxin responsive protein	Auxin-responsive protein SAUR78 OS=Arabidopsis thaliana OX=3702 GN=SAUR78 PE=1 SV=1	S	Function unknown	auxin-responsive protein SAUR78-like [Populus alba]	SAUR78
Potri.012G078500.1	2.72721	3.4345	3.20273	7.4038	5.17719	4.22393	6.49979	6.67357	5.25983	4.78533	6.02439	4.13412	0.000472928	0.677642	up	[G]	Carbohydrate transport and metabolism	Biological Process: trehalose biosynthetic process (GO:0005992);; Molecular Function: transferase activity (GO:0016740);;	K16055|0.0e+00|pop:7458026|K16055 trehalose 6-phosphate synthase/phosphatase [EC:2.4.1.15 3.1.3.12] | (RefSeq) probable alpha,alpha-trehalose-phosphate synthase [UDP-forming] 9	Starch and sucrose metabolism (ko00500)	[G]	Carbohydrate transport and metabolism	Glycosyltransferase family 20	Probable alpha,alpha-trehalose-phosphate synthase [UDP-forming] 9 OS=Arabidopsis thaliana OX=3702 GN=TPS9 PE=2 SV=1	G	Carbohydrate transport and metabolism	probable alpha,alpha-trehalose-phosphate synthase [UDP-forming] 9 [Populus alba]	TPS9
Potri.012G059100.1	2.413	2.01368	3.47604	4.61428	4.61442	4.12807	5.00243	4.34114	5.50782	5.33937	6.76462	3.84803	0.00330773	0.678276	up	--	--	--	--	--	--	--	Universal stress protein family	--	S	Function unknown	uncharacterized protein LOC118030213 isoform X1 [Populus alba]
Potri.019G009900.1	4.33528	5.95171	7.43978	13.119	13.0443	8.84425	11.1196	7.51646	12.6453	11.2033	12.2119	8.77222	0.00256269	0.680296	up	--	--	Molecular Function: kinase activity (GO:0016301);;	--	--	--	--	--	--	--	--	neurofilament heavy polypeptide-like isoform X1 [Populus alba]
Potri.001G315000.1	8.77014	7.8038	8.36256	16.4663	17.0924	20.3218	21.3621	16.1291	14.8159	11.2374	13.294	8.53144	0.0028919	0.680618	up	[T]	Signal transduction mechanisms	Molecular Function: protein serine/threonine kinase activity (GO:0004674);; Molecular Function: ATP binding (GO:0005524);;	K13416|9.8e-83|zju:107427532|K13416 brassinosteroid insensitive 1-associated receptor kinase 1 [EC:2.7.10.1 2.7.11.1] | (RefSeq) dual specificity protein kinase zakA-like	MAPK signaling pathway - plant (ko04016);; Plant hormone signal transduction (ko04075);; Plant-pathogen interaction (ko04626)	[T]	Signal transduction mechanisms	Protein kinase domain	Receptor like protein kinase S.2 OS=Arabidopsis thaliana OX=3702 GN=LECRKS2 PE=2 SV=2	T	Signal transduction mechanisms	receptor like protein kinase S.2-like [Populus alba]	LECRKS2
Potri.015G031300.1	4.59938	5.84506	3.12682	6.96414	7.68079	7.48712	8.38891	7.4129	8.73699	8.17269	8.64296	8.77195	0.000151165	0.680959	up	[T]	Signal transduction mechanisms	Molecular Function: acid phosphatase activity (GO:0003993);;	K14379|2.0e-186|pop:112324310|K14379 tartrate-resistant acid phosphatase type 5 [EC:3.1.3.2] | (RefSeq) purple acid phosphatase 3-like	Riboflavin metabolism (ko00740)	[O]	Posttranslational modification, protein turnover, chaperones	Calcineurin-like phosphoesterase	Purple acid phosphatase 3 OS=Arabidopsis thaliana OX=3702 GN=PAP3 PE=2 SV=1	O	Posttranslational modification, protein turnover, chaperones	purple acid phosphatase 3-like [Populus alba]	PAP3
Potri.008G007800.1	12.2753	11.1562	9.37208	14.167	15.9837	17.3866	22.4697	19.4769	25.4442	19.9261	21.1287	24.8645	0.00145867	0.682163	up	--	--	--	--	--	--	--	--	--	--	--	hypothetical protein POPTR_T176700 [Populus trichocarpa]
Potri.003G117500.1	3.28582	3.19686	3.13629	7.09229	5.99019	5.48342	8.00304	7.66775	5.08647	4.44527	5.87931	3.61665	0.00174926	0.68289	up	[T]	Signal transduction mechanisms	Molecular Function: protein kinase activity (GO:0004672);; Molecular Function: ATP binding (GO:0005524);; Cellular Component: membrane (GO:0016020);; Cellular Component: integral component of membrane (GO:0016021);;	K20718|3.2e-53|dosa:Os06t0203800-01|K20718 LRR receptor-like serine/threonine-protein kinase ERECTA [EC:2.7.11.1] | (RefSeq) Os06g0203800; Similar to ERECTA-like kinase 1.	MAPK signaling pathway - plant (ko04016)	--	--	Protein kinase domain	Probable LRR receptor-like serine/threonine-protein kinase At1g12460 OS=Arabidopsis thaliana OX=3702 GN=At1g12460 PE=1 SV=1	T	Signal transduction mechanisms	probable LRR receptor-like serine/threonine-protein kinase At1g12460 [Populus alba]
Potri.013G041600.1	250.593	321.26	235.778	565.312	582.39	681.051	441.746	300.541	423.327	423.482	460.154	542.727	0.00124581	0.683699	up	--	--	Molecular Function: chitin binding (GO:0008061);; Biological Process: defense response to bacterium (GO:0042742);; Biological Process: defense response to fungus (GO:0050832);;	K20547|5.4e-17|adu:107477929|K20547 basic endochitinase B [EC:3.2.1.14] | (RefSeq) endochitinase isoform X1	Amino sugar and nucleotide sugar metabolism (ko00520);; MAPK signaling pathway - plant (ko04016)	[R]	General function prediction only	Barwin family	Pro-hevein OS=Hevea brasiliensis OX=3981 GN=HEV1 PE=1 SV=2	S	Function unknown	hevein-like [Populus tremula x Populus alba]	HEV1
Potri.009G019200.1	4.57033	5.21425	3.74161	7.93768	11.4754	7.93392	9.6503	8.04864	8.5402	6.30242	8.1773	6.27267	0.00133006	0.683788	up	--	--	Molecular Function: DNA binding (GO:0003677);; Cellular Component: nucleus (GO:0005634);; Biological Process: regulation of transcription, DNA-templated (GO:0006355);;	K00521|3.0e-33|cmos:111447866|K00521 ferric-chelate reductase [EC:1.16.1.7] | (RefSeq) ferric reduction oxidase 7, chloroplastic-like	--	--	--	No apical meristem (NAM) protein	NAC domain-containing protein 90 OS=Arabidopsis thaliana OX=3702 GN=NAC090 PE=1 SV=1	K	Transcription	NAC domain-containing protein 90-like [Populus alba]	NAC090
Potri.006G177700.1	3.24857	2.48469	2.26851	4.10359	4.44253	10.9195	5.05517	6.44574	3.60684	3.89045	6.17111	8.64257	0.0198145	0.683818	up	--	--	Cellular Component: plasma membrane (GO:0005886);; Cellular Component: integral component of membrane (GO:0016021);; Molecular Function: transmembrane transporter activity (GO:0022857);;	K17500|3.2e-52|nta:107765414|K17500 integrin-linked kinase-associated serine/threonine phosphatase 2C [EC:3.1.3.16] | (RefSeq) WAT1-related protein At3g18200-like	--	--	--	EamA-like transporter family	WAT1-related protein At4g30420 OS=Arabidopsis thaliana OX=3702 GN=At4g30420 PE=3 SV=1	S	Function unknown	WAT1-related protein At4g30420-like isoform X2 [Populus alba]
Potri.002G105000.1	5.92661	5.09345	5.73251	7.74754	9.78785	9.86008	9.22181	9.15919	10.4271	11.0453	8.72329	10.4859	7.98885e-07	0.684211	up	--	--	Molecular Function: AT DNA binding (GO:0003680);; Molecular Function: transcription factor activity, sequence-specific DNA binding (GO:0003700);; Cellular Component: nucleus (GO:0005634);; Cellular Component: integral component of membrane (GO:0016021);;	--	--	--	--	Plants and Prokaryotes Conserved (PCC) domain	AT-hook motif nuclear-localized protein 17 OS=Arabidopsis thaliana OX=3702 GN=AHL17 PE=2 SV=1	K	Transcription	AT-hook motif nuclear-localized protein 17 [Populus alba]	AHL17
Potri.009G006500.1	20.7739	21.6101	21.2505	46.2489	42.4795	40.5574	54.5976	37.7934	44.3595	30.0138	33.9308	21.5371	0.00138724	0.686953	up	[M]	Cell wall/membrane/envelope biogenesis	Biological Process: protein glycosylation (GO:0006486);; Cellular Component: integral component of membrane (GO:0016021);; Molecular Function: transferase activity, transferring glycosyl groups (GO:0016757);;	K20889|3.5e-266|pop:7463315|K20889 probable glucuronoxylan glucuronosyltransferase IRX7 [EC:2.4.1.-] | (RefSeq) probable glucuronoxylan glucuronosyltransferase IRX7	--	[GMW]	Carbohydrate transport and metabolism;; Cell wall/membrane/envelope biogenesis;; Extracellular structures	Exostosin family	Probable glucuronoxylan glucuronosyltransferase IRX7 OS=Arabidopsis thaliana OX=3702 GN=IRX7 PE=2 SV=1	--	--	probable glucuronoxylan glucuronosyltransferase IRX7 [Populus alba]	IRX7
Potri.006G242800.1	1.00902	0.902573	1.05726	1.63829	1.982	1.65105	1.8729	2.11834	2.10313	1.50663	1.67967	1.3737	0.00019705	0.687029	up	--		Molecular Function: transmembrane receptor protein serine/threonine kinase activity (GO:0004675);; Molecular Function: ATP binding (GO:0005524);; Cellular Component: plasma membrane (GO:0005886);; Biological Process: protein phosphorylation (GO:0006468);; Cellular Component: integral component of membrane (GO:0016021);;	K01180|6.7e-107|cmax:111487562|K01180 endo-1,3(4)-beta-glucanase [EC:3.2.1.6] | (RefSeq) uncharacterized protein LOC111487562	--	[T]	Signal transduction mechanisms	Protein tyrosine and serine/threonine kinase	Proline-rich receptor-like protein kinase PERK1 OS=Arabidopsis thaliana OX=3702 GN=PERK1 PE=1 SV=1	T	Signal transduction mechanisms	PREDICTED: proline-rich receptor-like protein kinase PERK1 [Populus euphratica]	PERK1
Potri.001G108700.1	2.1219	2.09388	1.98427	4.05993	3.48263	3.08674	4.18613	4.71263	2.75287	4.92846	3.41386	3.51844	0.00113685	0.687641	up	[O]	Posttranslational modification, protein turnover, chaperones	Molecular Function: serine-type endopeptidase activity (GO:0004252);; Cellular Component: integral component of membrane (GO:0016021);;	K00729|2.7e-10|ghi:107900980|K00729 dolichyl-phosphate beta-glucosyltransferase [EC:2.4.1.117] | (RefSeq) dolichyl-phosphate beta-glucosyltransferase-like	N-Glycan biosynthesis (ko00510)	[T]	Signal transduction mechanisms	Rhomboid family	RHOMBOID-like protein 2 OS=Arabidopsis thaliana OX=3702 GN=RBL2 PE=1 SV=1	T	Signal transduction mechanisms	RHOMBOID-like protein 2 [Populus alba]	RBL2
Potri.008G092500.2	23.5816	22.3079	22.7331	48.2182	40.1733	44.7489	45.6945	34.2727	30.5382	44.8444	33.794	37.4773	1.63496e-05	0.688901	up	--	--	Molecular Function: chorismate mutase activity (GO:0004106);; Biological Process: aromatic amino acid family biosynthetic process (GO:0009073);; Biological Process: chorismate metabolic process (GO:0046417);;	--	--	--	--	Protein of unknown function, DUF538	Uncharacterized protein At5g01610 OS=Arabidopsis thaliana OX=3702 GN=At5g01610 PE=1 SV=1	S	Function unknown	uncharacterized protein At5g01610-like isoform X1 [Populus alba]
Potri.005G095100.1	0.950641	0.927178	0.639359	1.49177	1.6694	1.31213	2.78665	1.24891	1.7042	1.49823	1.94634	1.52776	0.00858846	0.6903	up	--	--	--	K14494|5.7e-66|pop:7475521|K14494 DELLA protein | (RefSeq) DELLA protein GAIP	Plant hormone signal transduction (ko04075)	--	--	GRAS domain family	GRAS family protein RAD1 OS=Lotus japonicus OX=34305 GN=RAD1 PE=1 SV=1	K	Transcription	GRAS family protein RAM1-like [Populus alba]	RAD1
Potri.002G098300.1	53.0273	55.2543	57.207	102.254	88.9082	104.546	102.395	88.681	93.5777	75.1436	92.623	91.7233	6.13262e-14	0.69096	up	[G]	Carbohydrate transport and metabolism	Molecular Function: UDP-glycosyltransferase activity (GO:0008194);; Cellular Component: intracellular membrane-bounded organelle (GO:0043231);; Molecular Function: quercetin 3-O-glucosyltransferase activity (GO:0080043);; Molecular Function: quercetin 7-O-glucosyltransferase activity (GO:0080044);;	K22706|4.0e-186|pmum:103319663|K22706 (R)-mandelonitrile beta-glucosyltransferase [EC:2.4.1.354] | (RefSeq) 7-deoxyloganetin glucosyltransferase-like	Cyanoamino acid metabolism (ko00460)	[GC]	Carbohydrate transport and metabolism;; Energy production and conversion	UDP-glucoronosyl and UDP-glucosyl transferase	7-deoxyloganetin glucosyltransferase OS=Gardenia jasminoides OX=114476 GN=UGT85A24 PE=1 SV=1	--	--	7-deoxyloganetin glucosyltransferase-like [Populus alba]	UGT85A24
Potri.011G110500.1	12.5095	12.8989	9.08094	25.9894	24.2324	21.6018	22.7772	15.7478	19.1539	19.0119	22.2884	15.3935	0.000308512	0.691137	up	--	--	Molecular Function: carbohydrate binding (GO:0030246);;	K13420|1.9e-08|mesc:110601988|K13420 LRR receptor-like serine/threonine-protein kinase FLS2 [EC:2.7.11.1] | (RefSeq) LRR receptor-like serine/threonine-protein kinase FLS2	MAPK signaling pathway - plant (ko04016);; Plant-pathogen interaction (ko04626)	--	--	D-mannose binding lectin	EP1-like glycoprotein 3 OS=Arabidopsis thaliana OX=3702 GN=At1g78850 PE=1 SV=1	S	Function unknown	epidermis-specific secreted glycoprotein EP1-like [Populus alba]
Potri.002G020500.1	15.3764	18.622	12.6139	39.3757	30.3031	24.488	39.1317	19.4483	31.0282	34.8624	26.2074	20.1616	0.00295061	0.691802	up	--	--	--	K12173|1.9e-64|gmx:100794341|K12173 BRCA1-A complex subunit BRE | (RefSeq) BRISC and BRCA1-A complex member 2	Homologous recombination (ko03440)	--	--	Thaumatin family	PR5-like receptor kinase OS=Arabidopsis thaliana OX=3702 GN=PR5K PE=1 SV=1	S	Function unknown	thaumatin-like protein 1b [Populus alba]	PR5K
Potri.013G001200.1	25.1789	26.1549	23.7575	49.4251	43.3269	38.9755	47.5576	42.2968	43.9995	37.3996	43.0589	36.5076	1.28183e-12	0.69246	up	--	--	--	--	--	[S]	Function unknown	--	--	S	Function unknown	titin homolog [Populus alba]
Potri.004G052500.1	0.954461	0.941865	0.969769	1.66596	1.83105	1.49519	2.00758	2.09427	1.39842	1.53778	2.05757	1.3698	0.000217855	0.694307	up	--	--	Molecular Function: ligand-gated ion channel activity (GO:0015276);; Cellular Component: integral component of membrane (GO:0016021);;	K05387|1.0e-142|pmum:103324849|K05387 glutamate receptor, ionotropic, plant | (RefSeq) glutamate receptor 2.7-like	--	[PET]	Inorganic ion transport and metabolism;; Amino acid transport and metabolism;; Signal transduction mechanisms	Receptor family ligand binding region	Glutamate receptor 2.7 OS=Arabidopsis thaliana OX=3702 GN=GLR2.7 PE=2 SV=3	--	--	glutamate receptor 2.7-like [Populus alba]	GLR2.7
Potri.012G132000.1	1.43826	1.29999	0.536687	3.37477	2.58347	3.00619	2.75357	1.69778	2.39108	2.45394	5.03957	1.69605	0.0221539	0.694357	up	--	--	Molecular Function: DNA binding (GO:0003677);; Biological Process: regulation of transcription from RNA polymerase II promoter (GO:0006357);; Molecular Function: protein dimerization activity (GO:0046983);;	--	--	--	--	Helix-loop-helix DNA-binding domain	Transcription factor bHLH126 OS=Arabidopsis thaliana OX=3702 GN=BHLH126 PE=2 SV=1	K	Transcription	transcription factor bHLH118-like [Populus alba]	BHLH126
Potri.013G152500.1	5.8366	6.1388	5.94003	12.7854	14.9374	16.2608	15.2454	12.8152	16.7003	7.44355	11.2641	6.3954	0.0119824	0.694661	up	--	--	--	--	--	--	--	--	--	--	--	hypothetical protein POPTR_013G152500 [Populus trichocarpa]
Potri.003G188900.4	1.58704	0.617916	0.924622	3.33826	2.1067	1.71431	2.99326	1.54442	2.12116	2.75452	3.3277	1.6928	0.0181238	0.694711	up	--	--	Molecular Function: sulfotransferase activity (GO:0008146);;	K22312|4.9e-169|pop:18097155|K22312 hydroxyjasmonate sulfotransferase [EC:2.8.2.39] | (RefSeq) cytosolic sulfotransferase 15	--	[R]	General function prediction only	Sulfotransferase domain	Cytosolic sulfotransferase 15 OS=Arabidopsis thaliana OX=3702 GN=SOT15 PE=1 SV=1	S	Function unknown	cytosolic sulfotransferase 15-like [Populus alba]	SOT15
Potri.010G063000.1	12.4433	16.2366	10.6228	19.8653	12.8729	28.1893	38.2265	20.5801	31.0242	27.7779	38.0022	25.6943	0.00958864	0.695287	up	--	--	Molecular Function: enzyme inhibitor activity (GO:0004857);;	--	--	--	--	Plant invertase/pectin methylesterase inhibitor	Cell wall / vacuolar inhibitor of fructosidase 1 OS=Arabidopsis thaliana OX=3702 GN=C/VIF1 PE=1 SV=1	S	Function unknown	cell wall / vacuolar inhibitor of fructosidase 1-like [Populus alba]	C/VIF1
Potri.003G003500.1	12.0474	12.1549	11.7064	24.0196	22.0066	22.4637	23.3417	18.8674	20.3967	18.6456	20.6826	15.8082	1.14785e-07	0.696094	up	--	--	Cellular Component: integral component of membrane (GO:0016021);;	--	--	--	--	--	--	--	--	uncharacterized protein LOC118062298 [Populus alba]
Potri.006G228400.1	13.1132	9.28051	11.1247	21.8779	21.2308	24.4432	28.9561	22.4419	19.231	17.1067	17.9487	12.2572	0.000855804	0.696848	up	[J]	Translation, ribosomal structure and biogenesis	Molecular Function: protein kinase activity (GO:0004672);; Molecular Function: ATP binding (GO:0005524);; Cellular Component: integral component of membrane (GO:0016021);;	K13415|4.7e-38|lja:Lj1g3v1222380.1|K13415 protein brassinosteroid insensitive 1 [EC:2.7.10.1 2.7.11.1] | (RefSeq) Lj1g3v1222380.1; -	Plant hormone signal transduction (ko04075)	--	--	Protein kinase domain	Probable leucine-rich repeat receptor-like protein kinase At1g68400 OS=Arabidopsis thaliana OX=3702 GN=At1g68400 PE=1 SV=1	T	Signal transduction mechanisms	probable leucine-rich repeat receptor-like protein kinase At1g68400 [Populus alba]
Potri.008G020700.2	2.4269	3.23042	4.53816	6.45798	6.16597	4.72253	7.88455	5.55048	5.31928	8.21135	7.25687	6.1445	0.00202313	0.697017	up	--	--	--	K03844|1.5e-31|mng:MNEG_1379|K03844 alpha-1,2-mannosyltransferase [EC:2.4.1.131] | (RefSeq) alpha-1,2-mannosyltransferase	N-Glycan biosynthesis (ko00510);; Various types of N-glycan biosynthesis (ko00513)	--	--	--	ACT domain-containing protein ACR12 OS=Arabidopsis thaliana OX=3702 GN=ACR12 PE=2 SV=1	S	Function unknown	ACT domain-containing protein ACR12-like isoform X1 [Populus alba]	ACR12
Potri.011G149500.1	1.6878	2.62944	2.04396	4.4727	2.56166	3.28314	3.57326	5.24796	5.83224	5.61961	3.821	4.91714	0.00902131	0.698163	up	--	--	Biological Process: metal ion transport (GO:0030001);; Molecular Function: metal ion binding (GO:0046872);;	K10752|9.2e-13|zju:107427343|K10752 histone-binding protein RBBP4 | (RefSeq) LOW QUALITY PROTEIN: WD-40 repeat-containing protein MSI3	--	[P]	Inorganic ion transport and metabolism	Heavy-metal-associated domain	Heavy metal-associated isoprenylated plant protein 30 OS=Arabidopsis thaliana OX=3702 GN=HIPP30 PE=1 SV=1	P	Inorganic ion transport and metabolism	heavy metal-associated isoprenylated plant protein 30-like [Populus alba]	HIPP30
Potri.005G087500.1	31.9676	28.7606	26.5289	58.1027	54.9031	44.1781	60.068	43.79	57.0343	49.329	52.2507	37.4388	1.37678e-06	0.69831	up	[N]	Cell motility	Cellular Component: plasma membrane (GO:0005886);; Cellular Component: integral component of membrane (GO:0016021);; Molecular Function: cellulose synthase (UDP-forming) activity (GO:0016760);; Biological Process: cellulose biosynthetic process (GO:0030244);; Molecular Function: metal ion binding (GO:0046872);; Biological Process: cell wall organization (GO:0071555);;	K10999|0.0e+00|pop:7486352|K10999 cellulose synthase A [EC:2.4.1.12] | (RefSeq) cellulose synthase A catalytic subunit 2 [UDP-forming]	--	--	--	Cellulose synthase	Cellulose synthase A catalytic subunit 2 [UDP-forming] OS=Arabidopsis thaliana OX=3702 GN=CESA2 PE=1 SV=1	G	Carbohydrate transport and metabolism	cellulose synthase A catalytic subunit 2 [UDP-forming]-like [Populus alba]	CESA2
Potri.001G254800.1	1.13951	1.33493	1.22574	2.43601	2.24099	2.77032	2.15754	1.89873	3.07918	1.7383	2.49278	1.96285	0.000949737	0.698496	up	[G]	Carbohydrate transport and metabolism	Biological Process: cellular glucose homeostasis (GO:0001678);; Molecular Function: hexokinase activity (GO:0004396);; Molecular Function: ATP binding (GO:0005524);; Molecular Function: glucose binding (GO:0005536);; Biological Process: glycolytic process (GO:0006096);;	K00844|3.2e-260|pop:7478513|K00844 hexokinase [EC:2.7.1.1] | (RefSeq) hexokinase-3	Glycolysis / Gluconeogenesis (ko00010);; Fructose and mannose metabolism (ko00051);; Galactose metabolism (ko00052);; Starch and sucrose metabolism (ko00500);; Amino sugar and nucleotide sugar metabolism (ko00520);; Carbon metabolism (ko01200)	[G]	Carbohydrate transport and metabolism	Hexokinase	Hexokinase-3 OS=Arabidopsis thaliana OX=3702 GN=At1g50460 PE=1 SV=1	G	Carbohydrate transport and metabolism	hexokinase-3-like [Populus alba]
Potri.011G102900.1	0.119722	0.112781	0.175081	0.330601	0.37411	0.253426	0.265235	0.224502	0.355941	0.244007	0.392865	0.278878	0.0147405	0.699128	up	[T]	Signal transduction mechanisms	Molecular Function: protein serine/threonine kinase activity (GO:0004674);; Molecular Function: ATP binding (GO:0005524);; Cellular Component: integral component of membrane (GO:0016021);;	K20181|1.4e-105|mtr:MTR_5g026090|K20181 vacuolar protein sorting-associated protein 18 | (RefSeq) vacuolar sorting-associated-like protein	--	--	--	Protein kinase domain	Probable LRR receptor-like serine/threonine-protein kinase At3g47570 OS=Arabidopsis thaliana OX=3702 GN=At3g47570 PE=2 SV=1	T	Signal transduction mechanisms	probable LRR receptor-like serine/threonine-protein kinase At3g47570 [Populus trichocarpa]
Potri.004G165600.1	1.1358	0.35451	0.721919	2.21631	2.72827	1.39672	2.95482	4.30212	5.573	2.43642	2.38657	8.07384	0.0187547	0.700949	up	--	--	Biological Process: response to auxin (GO:0009733);;	K14488|1.4e-44|pop:7453619|K14488 SAUR family protein | (RefSeq) auxin-induced protein 15A	Plant hormone signal transduction (ko04075)	--	--	Auxin responsive protein	Auxin-induced protein 15A OS=Glycine max OX=3847 PE=2 SV=1	S	Function unknown	auxin-induced protein 15A-like [Populus alba]	SAUR
Potri.004G231800.1	1.54904	1.17164	2.29032	3.89676	3.33024	2.55906	3.49754	2.11091	3.85252	3.25185	3.17912	3.21757	0.00276022	0.701155	up	[T]	Signal transduction mechanisms	Molecular Function: protein kinase activity (GO:0004672);; Molecular Function: ATP binding (GO:0005524);; Cellular Component: integral component of membrane (GO:0016021);;	K01180|1.4e-68|cmax:111487562|K01180 endo-1,3(4)-beta-glucanase [EC:3.2.1.6] | (RefSeq) uncharacterized protein LOC111487562	--	--	--	Protein kinase domain	Leucine-rich repeat receptor protein kinase HPCA1 OS=Arabidopsis thaliana OX=3702 GN=HPCA1 PE=1 SV=1	T	Signal transduction mechanisms	hypothetical protein POPTR_004G231850 [Populus trichocarpa]	HPCA1
Potri.015G092000.1	11.802	13.2347	16.0144	24.664	16.0228	25.2642	28.908	21.4843	32.0379	20.8527	23.8975	29.4444	0.00013243	0.702259	up	[C]	Energy production and conversion	Molecular Function: malate synthase activity (GO:0004474);; Biological Process: glyoxylate cycle (GO:0006097);; Biological Process: tricarboxylic acid cycle (GO:0006099);;	K01638|0.0e+00|pop:7454691|K01638 malate synthase [EC:2.3.3.9] | (RefSeq) malate synthase, glyoxysomal	Pyruvate metabolism (ko00620);; Glyoxylate and dicarboxylate metabolism (ko00630);; Carbon metabolism (ko01200)	[C]	Energy production and conversion	Malate synthase	Malate synthase, glyoxysomal OS=Ricinus communis OX=3988 PE=2 SV=1	C	Energy production and conversion	malate synthase, glyoxysomal [Populus alba]	MLS
Potri.001G410400.1	2.70406	4.60574	4.99	9.94727	6.86857	4.61186	7.6087	7.33669	11.2328	9.51519	8.1013	6.95389	0.00392186	0.702815	up	[IQ]	Lipid transport and metabolism;; Secondary metabolites biosynthesis, transport and catabolism	Biological Process: cell morphogenesis (GO:0000902);; Molecular Function: molecular_function (GO:0003674);; Molecular Function: catalytic activity (GO:0003824);; Cellular Component: cellular_component (GO:0005575);; Cellular Component: intracellular (GO:0005622);; Cellular Component: cell (GO:0005623);; Cellular Component: cytoplasm (GO:0005737);; Biological Process: cellular aromatic compound me…	K14487|0.0e+00|pop:18095866|K14487 auxin responsive GH3 gene family | (RefSeq) indole-3-acetic acid-amido synthetase GH3.6	Plant hormone signal transduction (ko04075)	--	--	GH3 auxin-responsive promoter	Indole-3-acetic acid-amido synthetase GH3.6 OS=Arabidopsis thaliana OX=3702 GN=GH3.6 PE=1 SV=1	S	Function unknown	indole-3-acetic acid-amido synthetase GH3.6 [Populus alba]	GH3.6
Potri.001G127300.3	0.088809	0.44507	0.646775	1.50025	1.36473	4.21052	2.37994	1.57191	2.64057	3.2397	0.414465	1.58447	0.0162595	0.702828	up	--	--	Molecular Function: Rho guanyl-nucleotide exchange factor activity (GO:0005089);;	--	--	--	--	PRONE (Plant-specific Rop nucleotide exchanger)	Rop guanine nucleotide exchange factor 14 OS=Arabidopsis thaliana OX=3702 GN=ROPGEF14 PE=1 SV=1	T	Signal transduction mechanisms	rop guanine nucleotide exchange factor 14-like isoform X2 [Populus alba]	ROPGEF14
Potri.009G139700.1	0.766833	0.667912	1.55752	2.78465	1.58945	2.12849	2.271	1.31185	3.23673	2.77436	1.93373	2.16109	0.0143677	0.703068	up	[K]	Transcription	Molecular Function: O-methyltransferase activity (GO:0008171);; Biological Process: methylation (GO:0032259);; Molecular Function: protein dimerization activity (GO:0046983);;	K22588|5.7e-99|ath:AT4G35160|K22588 acetylserotonin O-methyltransferase, plant [EC:2.1.1.4] | (RefSeq) O-methyltransferase family protein	Tryptophan metabolism (ko00380)	[R]	General function prediction only	O-methyltransferase domain	Acetylserotonin O-methyltransferase OS=Arabidopsis thaliana OX=3702 GN=ASMT PE=1 SV=1	S	Function unknown	acetylserotonin O-methyltransferase-like [Populus alba]	ASMT
Potri.013G141900.1	598.717	413.595	511.552	1121.3	1109.35	1093.43	1069.02	886.662	564.933	1036.56	880.395	672.993	0.00062572	0.704576	up	--	--	Cellular Component: cell wall (GO:0005618);; Molecular Function: manganese ion binding (GO:0030145);; Molecular Function: nutrient reservoir activity (GO:0045735);; Cellular Component: apoplast (GO:0048046);;	--	--	--	--	Cupin	Auxin-binding protein ABP19a OS=Prunus persica OX=3760 GN=ABP19A PE=3 SV=1	S	Function unknown	auxin-binding protein ABP19a-like [Populus alba]	ABP19A
Potri.011G046900.1	5.7244	6.82976	5.80166	13.6541	12.6074	9.17109	14.9943	11.4719	10.7664	8.52576	12.245	7.71504	0.000319175	0.706383	up	--	--	--	--	--	--	--	--	COP1-interacting protein 7 OS=Arabidopsis thaliana OX=3702 GN=CIP7 PE=1 SV=1	S	Function unknown	COP1-interacting protein 7-like [Populus alba]	CIP7
Potri.011G104600.1	0.125958	0.1397	0.085533	0.227706	0.251275	0.232613	0.2812	0.229112	0.260475	0.387362	0.264793	0.223219	0.0118102	0.708658	up	--	--	Cellular Component: integral component of membrane (GO:0016021);;	K13466|2.9e-22|cic:CICLE_v10017769mg|K13466 EIX receptor 1/2 | (RefSeq) hypothetical protein	Plant-pathogen interaction (ko04626)	[R]	General function prediction only	Leucine rich repeat	Receptor-like protein Cf-9 OS=Solanum pimpinellifolium OX=4084 GN=CF-9 PE=1 SV=1	E	Amino acid transport and metabolism	receptor-like protein 9DC3 [Populus trichocarpa]	CF-9
Potri.006G043700.1	69.0281	70.8743	75.9837	127.237	120.359	131.667	149.882	113.893	148.218	105.207	111.316	113.078	2.75214e-10	0.709272	up	--	--	Molecular Function: calcium ion binding (GO:0005509);;	K13448|7.6e-99|pop:7473581|K13448 calcium-binding protein CML | (RefSeq) probable calcium-binding protein CML36	Plant-pathogen interaction (ko04626)	[T]	Signal transduction mechanisms	EF hand	Probable calcium-binding protein CML35 OS=Arabidopsis thaliana OX=3702 GN=CML35 PE=2 SV=2	T	Signal transduction mechanisms	probable calcium-binding protein CML35 [Populus alba]	CML35
Potri.001G331100.1	0.654246	0.775028	0.846217	2.29366	1.10465	1.08615	1.9036	1.63355	1.48814	1.1954	1.45851	1.79365	0.00571437	0.709518	up	[QV]	Secondary metabolites biosynthesis, transport and catabolism;; Defense mechanisms	Molecular Function: iron ion binding (GO:0005506);; Cellular Component: integral component of membrane (GO:0016021);; Molecular Function: oxidoreductase activity, acting on paired donors, with incorporation or reduction of molecular oxygen (GO:0016705);; Molecular Function: heme binding (GO:0020037);;	K20665|3.4e-294|pop:7495780|K20665 jasmonoyl-L-amino acid 12-hydroxylase [EC:1.14.14.48] | (RefSeq) cytochrome P450 94B3	--	[QI]	Secondary metabolites biosynthesis, transport and catabolism;; Lipid transport and metabolism	Cytochrome P450	Cytochrome P450 94B1 OS=Arabidopsis thaliana OX=3702 GN=CYP94B1 PE=1 SV=1	--	--	cytochrome P450 94B3 [Populus alba]	CYP94B1
Potri.003G026300.1	0.425575	0.435091	0.506793	1.27059	1.26003	0.656642	0.915343	0.477905	1.0362	1.11514	1.05283	0.966251	0.00957711	0.709962	up	--		Molecular Function: protein kinase activity (GO:0004672);; Molecular Function: ATP binding (GO:0005524);; Cellular Component: integral component of membrane (GO:0016021);;	K13418|1.7e-68|csv:101208905|K13418 somatic embryogenesis receptor kinase 1 [EC:2.7.10.1 2.7.11.1] | (RefSeq) LOW QUALITY PROTEIN: somatic embryogenesis receptor kinase 2	--	--	--	Protein kinase domain	Probable LRR receptor-like serine/threonine-protein kinase At1g53440 OS=Arabidopsis thaliana OX=3702 GN=At1g53440 PE=2 SV=2	T	Signal transduction mechanisms	probable LRR receptor-like serine/threonine-protein kinase At1g53430 isoform X2 [Populus trichocarpa]
Potri.001G016200.1	2.8197	1.92775	1.77487	5.91769	4.36682	4.06798	4.68931	4.38431	5.51892	4.50858	3.32702	2.3359	0.00464334	0.710551	up	[J]	Translation, ribosomal structure and biogenesis	--	K10277|4.0e-237|pop:7496047|K10277 lysine-specific demethylase 8 [EC:1.14.11.27] | (RefSeq) lysine-specific demethylase JMJ30	--	[BT]	Chromatin structure and dynamics;; Signal transduction mechanisms	Cupin-like domain	Lysine-specific demethylase JMJ30 OS=Arabidopsis thaliana OX=3702 GN=JMJ30 PE=1 SV=1	--	--	lysine-specific demethylase JMJ30 [Populus alba]	JMJ30
Potri.008G133400.10	59.0524	48.3912	50.6714	114.627	106.083	91.4717	111.607	84.2182	94.0495	87.8102	82.255	68.414	3.11766e-06	0.711215	up	--	--	Biological Process: response to acid chemical (GO:0001101);; Molecular Function: molecular_function (GO:0003674);; Molecular Function: transcription cofactor activity (GO:0003712);; Molecular Function: transcription corepressor activity (GO:0003714);; Molecular Function: binding (GO:0005488);; Molecular Function: protein binding (GO:0005515);; Cellular Component: cellular_component (GO:0005575);;…	K13464|4.1e-133|pop:7482907|K13464 jasmonate ZIM domain-containing protein | (RefSeq) protein TIFY 6B isoform X2	Plant hormone signal transduction (ko04075)	--	--	tify domain	Protein TIFY 6B OS=Arabidopsis thaliana OX=3702 GN=TIFY6B PE=1 SV=1	S	Function unknown	protein TIFY 6B-like isoform X1 [Populus alba]	TIFY6B
Potri.014G088800.1	8.92774	7.83257	8.91317	17.4507	17.0581	15.7104	19.3678	16.5886	14.7559	13.0776	14.4152	10.1216	3.13673e-05	0.711353	up	[M]	Cell wall/membrane/envelope biogenesis	Molecular Function: transmembrane receptor protein serine/threonine kinase activity (GO:0004675);; Molecular Function: ATP binding (GO:0005524);; Cellular Component: plasma membrane (GO:0005886);; Biological Process: protein phosphorylation (GO:0006468);; Cellular Component: integral component of membrane (GO:0016021);;	K01180|1.4e-74|cmax:111487562|K01180 endo-1,3(4)-beta-glucanase [EC:3.2.1.6] | (RefSeq) uncharacterized protein LOC111487562	--	[T]	Signal transduction mechanisms	Protein kinase domain	Probable serine/threonine-protein kinase At1g01540 OS=Arabidopsis thaliana OX=3702 GN=At1g01540 PE=1 SV=2	T	Signal transduction mechanisms	probable serine/threonine-protein kinase At1g01540 [Populus alba]
Potri.011G164700.1	7.79959	6.78063	8.13674	15.6088	15.0464	10.9047	14.4333	11.2522	15.749	11.5061	12.7416	12.7561	6.20958e-07	0.712124	up	[M]	Cell wall/membrane/envelope biogenesis	Molecular Function: protein kinase activity (GO:0004672);; Molecular Function: ATP binding (GO:0005524);; Cellular Component: plasma membrane (GO:0005886);; Cellular Component: plasmodesma (GO:0009506);; Biological Process: protein autophosphorylation (GO:0046777);;	K13435|5.3e-103|spen:107018783|K13435 serine/threonine-protein kinase Pto | (RefSeq) receptor-like protein kinase HERK 1 isoform X2	Plant-pathogen interaction (ko04626)	[T]	Signal transduction mechanisms	Protein tyrosine and serine/threonine kinase	Probable receptor-like protein kinase At1g30570 OS=Arabidopsis thaliana OX=3702 GN=At1g30570 PE=3 SV=1	T	Signal transduction mechanisms	probable receptor-like protein kinase At1g30570 [Populus alba]	HERK2
Potri.010G060100.2	0.27204	0.343171	0.589957	1.99957	0.563807	1.45939	1.83892	1.54923	0.434403	1.0512	2.62003	1.3743	0.0183707	0.714413	up	[O]	Posttranslational modification, protein turnover, chaperones	Biological Process: cell redox homeostasis (GO:0045454);;	K17609|1.0e-296|pop:7477023|K17609 nucleoredoxin [EC:1.8.1.8] | (RefSeq) probable nucleoredoxin 1	--	[R]	General function prediction only	Thioredoxin-like	Probable nucleoredoxin 1 OS=Arabidopsis thaliana OX=3702 GN=At1g60420 PE=1 SV=1	O	Posttranslational modification, protein turnover, chaperones	probable nucleoredoxin 1 [Populus alba]
newGene_1261	0.826367	0.844444	0.984088	1.86064	2.79004	1.70638	1.67286	1.4896	1.76537	1.70282	1.50161	1.04364	0.0051631	0.714637	up	[C]	Energy production and conversion	Biological Process: tricarboxylic acid cycle (GO:0006099);; Molecular Function: phosphoenolpyruvate carboxylase activity (GO:0008964);; Biological Process: carbon fixation (GO:0015977);;	K01595|5.6e-45|nnu:104611594|K01595 phosphoenolpyruvate carboxylase [EC:4.1.1.31] | (RefSeq) phosphoenolpyruvate carboxylase, housekeeping isozyme-like	Pyruvate metabolism (ko00620);; Carbon fixation in photosynthetic organisms (ko00710);; Carbon metabolism (ko01200)	--	--	Phosphoenolpyruvate carboxylase	Phosphoenolpyruvate carboxylase OS=Glycine max OX=3847 GN=PPC1 PE=2 SV=1	C	Energy production and conversion	PREDICTED: LOW QUALITY PROTEIN: phosphoenolpyruvate carboxylase 1 [Populus euphratica]	PPC1
Potri.014G102700.1	0.455343	1.07738	1.02659	3.08954	2.66243	1.71853	2.01093	1.3356	1.83763	2.25191	1.52006	1.28795	0.0126749	0.718012	up	[QV]	Secondary metabolites biosynthesis, transport and catabolism;; Defense mechanisms	Molecular Function: iron ion binding (GO:0005506);; Cellular Component: membrane (GO:0016020);; Molecular Function: oxidoreductase activity, acting on paired donors, with incorporation or reduction of molecular oxygen, NAD(P)H as one donor, and incorporation of one atom of oxygen (GO:0016709);; Molecular Function: heme binding (GO:0020037);;	K20619|2.5e-303|pop:7492799|K20619 cytochrome P450 family 78 subfamily A | (RefSeq) cytochrome P450 78A3	--	[Q]	Secondary metabolites biosynthesis, transport and catabolism	Cytochrome P450	Cytochrome P450 78A3 OS=Glycine max OX=3847 GN=CYP78A3 PE=2 SV=1	Q	Secondary metabolites biosynthesis, transport and catabolism	cytochrome P450 78A3-like [Populus alba]	CYP78A3
Potri.001G452200.1	2.62766	3.683	3.06703	6.79512	6.65885	5.86453	5.85679	5.001	5.8219	5.89511	5.24632	4.21222	5.95868e-05	0.720102	up	--	--	Molecular Function: DNA binding (GO:0003677);; Cellular Component: nucleus (GO:0005634);;	K09287|2.4e-46|smo:SELMODRAFT_133669|K09287 RAV-like factor | (RefSeq) hypothetical protein	--	--	--	B3 DNA binding domain	B3 domain-containing transcription factor NGA1 OS=Arabidopsis thaliana OX=3702 GN=NGA1 PE=1 SV=1	K	Transcription	B3 domain-containing transcription factor NGA1-like [Populus alba]	NGA1
Potri.011G079700.2	0.901207	0.52267	0.398399	1.11145	1.34195	1.49388	1.43074	1.02229	1.88491	3.23259	1.28606	1.39417	0.0158554	0.721575	up	[IQ]	Lipid transport and metabolism;; Secondary metabolites biosynthesis, transport and catabolism	Biological Process: fatty acid biosynthetic process (GO:0006633);; Molecular Function: transferase activity, transferring acyl groups other than amino-acyl groups (GO:0016747);;	K09458|1.6e-255|pop:7483587|K09458 3-oxoacyl-[acyl-carrier-protein] synthase II [EC:2.3.1.179] | (RefSeq) 3-oxoacyl-[acyl-carrier-protein] synthase I, chloroplastic	Fatty acid biosynthesis (ko00061);; Biotin metabolism (ko00780);; Fatty acid metabolism (ko01212)	[IQ]	Lipid transport and metabolism;; Secondary metabolites biosynthesis, transport and catabolism	Beta-ketoacyl synthase, N-terminal domain	3-oxoacyl-[acyl-carrier-protein] synthase I, chloroplastic OS=Arabidopsis thaliana OX=3702 GN=KAS1 PE=1 SV=2	--	--	3-oxoacyl-[acyl-carrier-protein] synthase I, chloroplastic-like [Populus alba]	KAS1
Potri.005G150100.1	7.33993	5.73948	8.29171	17.0591	13.9552	12.3539	18.0829	9.85379	14.8499	11.1487	13.7624	9.75255	0.000522702	0.722127	up	--	--	--	--	--	--	--	Protein of unknown function (DUF1005)	--	S	Function unknown	uncharacterized protein LOC118030162 [Populus alba]
Potri.009G114600.1	4.20269	5.63837	7.59072	9.88193	6.08319	10.9295	17.4307	9.47474	17.3376	12.6958	16.1165	11.5809	0.00727101	0.722297	up	--	--	--	--	--	--	--	BURP domain	BURP domain protein USPL1 OS=Arabidopsis thaliana OX=3702 GN=USPL1 PE=2 SV=1	S	Function unknown	BURP domain-containing protein 8 [Populus davidiana x Populus alba var. pyramidalis]	USPL1
Potri.001G402900.1	0.578964	0.462575	0.59933	2.12312	1.71504	1.47229	1.64928	0.884799	2.24526	1.37252	0.92507	0.622548	0.0158554	0.723402	up	--	--	--	--	--	[C]	Energy production and conversion	CBS domain	CBS domain-containing protein CBSX5 OS=Arabidopsis thaliana OX=3702 GN=CBSX5 PE=2 SV=2	C	Energy production and conversion	CBS domain-containing protein CBSX5-like [Populus alba]	CBSX5
Potri.003G187000.1	0.423518	0.336168	0.493666	0.899263	0.761709	0.641805	0.653067	0.936339	1.28654	1.00083	1.00035	0.9575	0.00752641	0.724077	up	[E]	Amino acid transport and metabolism	Molecular Function: catalytic activity (GO:0003824);; Biological Process: transsulfuration (GO:0019346);; Molecular Function: pyridoxal phosphate binding (GO:0030170);;	K01761|9.1e-205|pop:7462830|K01761 methionine-gamma-lyase [EC:4.4.1.11] | (RefSeq) methionine gamma-lyase	Cysteine and methionine metabolism (ko00270);; Selenocompound metabolism (ko00450)	[E]	Amino acid transport and metabolism	Cys/Met metabolism PLP-dependent enzyme	Methionine gamma-lyase OS=Arabidopsis thaliana OX=3702 GN=MGL PE=1 SV=1	E	Amino acid transport and metabolism	methionine gamma-lyase-like [Populus alba]	MGL
Potri.001G283200.1	2.02656	2.34947	2.30837	4.66122	5.21755	4.81158	4.45964	2.5272	3.64344	3.66635	4.68599	4.44883	0.000737198	0.724893	up	--		Biological Process: defense response to oomycetes (GO:0002229);; Molecular Function: transmembrane receptor protein serine/threonine kinase activity (GO:0004675);; Molecular Function: ATP binding (GO:0005524);; Cellular Component: plasma membrane (GO:0005886);; Biological Process: defense response (GO:0006952);; Cellular Component: integral component of membrane (GO:0016021);; Molecular Function:…	K22133|2.3e-95|egr:104443802|K22133 oxalate---CoA ligase [EC:6.2.1.8] | (RefSeq) oxalate--CoA ligase	Glyoxylate and dicarboxylate metabolism (ko00630)	--	--	Legume lectin domain	L-type lectin-domain containing receptor kinase IX.1 OS=Arabidopsis thaliana OX=3702 GN=LECRK91 PE=1 SV=1	T	Signal transduction mechanisms	L-type lectin-domain containing receptor kinase IX.1-like [Populus alba]	LECRK91
Potri.004G207500.1	45.1281	44.172	41.868	94.8378	92.2552	69.6298	121.35	87.1733	73.7375	64.1367	86.4723	52.5541	0.000394315	0.726047	up	--	--	--	--	--	--	--	--	--	--	--	uncharacterized protein LOC118038884 [Populus alba]
Potri.012G030700.1	15.6485	17.2778	12.8383	29.5178	27.6025	26.2018	33.4511	29.5942	30.5155	22.758	32.4974	20.1518	4.82527e-05	0.726075	up	--	--	--	--	--	--	--	--	--	--	--	hypothetical protein POPTR_012G030700 [Populus trichocarpa]
Potri.003G003500.2	13.8187	14.3322	13.1404	27.7911	26.9677	26.3376	26.5113	22.8994	24.1934	22.2456	24.1382	18.098	2.61841e-08	0.726092	up	--	--	Cellular Component: integral component of membrane (GO:0016021);;	--	--	--	--	--	--	--	--	uncharacterized protein LOC118062298 [Populus alba]
Potri.T160800.1	0.555611	0.54866	0.761651	0.891832	1.15615	1.64048	1.19002	1.11052	2.04019	1.05785	1.54383	1.1224	0.00506138	0.727284	up	--	--	Cellular Component: integral component of membrane (GO:0016021);;	K13466|2.7e-25|hbr:110645737|K13466 EIX receptor 1/2 | (RefSeq) probable leucine-rich repeat receptor-like protein kinase At1g35710	Plant-pathogen interaction (ko04626)	[R]	General function prediction only	Leucine rich repeat	Receptor-like protein 9DC1 OS=Solanum pimpinellifolium OX=4084 GN=9DC1 PE=3 SV=1	S	Function unknown	hypothetical protein POPTR_T160800 [Populus trichocarpa]	9DC1
Potri.013G115200.1	3.53357	2.08886	3.06983	6.49247	3.01399	5.00537	8.26439	6.71612	8.22845	4.88248	5.03263	6.13805	0.00404723	0.728968	up	[G]	Carbohydrate transport and metabolism	Cellular Component: integral component of plasma membrane (GO:0005887);; Molecular Function: sucrose transmembrane transporter activity (GO:0008515);;	K15378|6.7e-293|pop:18104481|K15378 solute carrier family 45, member 1/2/4 | (RefSeq) sucrose transport protein SUC8	--	[G]	Carbohydrate transport and metabolism	MFS/sugar transport protein	Sucrose transport protein SUC2 OS=Arabidopsis thaliana OX=3702 GN=SUC2 PE=1 SV=2	G	Carbohydrate transport and metabolism	sucrose transport protein SUC8-like [Populus alba]	SUC2
Potri.013G096000.1	0.278909	0.274586	0.354631	0.510107	0.622024	0.703569	0.468093	0.731727	0.624654	0.720636	1.0678	0.623288	0.00760025	0.729057	up	--		Molecular Function: protein kinase activity (GO:0004672);; Molecular Function: ATP binding (GO:0005524);; Cellular Component: integral component of membrane (GO:0016021);; Biological Process: recognition of pollen (GO:0048544);;	K13420|1.2e-52|mesc:110601988|K13420 LRR receptor-like serine/threonine-protein kinase FLS2 [EC:2.7.11.1] | (RefSeq) LRR receptor-like serine/threonine-protein kinase FLS2	MAPK signaling pathway - plant (ko04016);; Plant-pathogen interaction (ko04626)	--	--	Protein kinase domain	Putative receptor protein kinase ZmPK1 OS=Zea mays OX=4577 GN=PK1 PE=2 SV=2	G	Carbohydrate transport and metabolism	hypothetical protein POPTR_013G096000 [Populus trichocarpa]	PK1
[truncated: 221 more rows]
